# Supplementary material for: Hexakis(2-amino-4-methyl­pyridine-κN 1)dioxidohexa-μ4-sulfido-hexa­copper(I)divanadium(V)
Source: Acta Crystallogr Sect E Struct Rep Online. 2008 Aug 30;64(Pt 9):m1217. doi: 10.1107/S1600536808027165 (PMC2960477; doi:10.1107/S1600536808027165)
Supplement: Supplementary file 1 [file e-64-m1217-sup1.cif]

##############################################################################
###                                                                        ###
###        Electronic paper (Acta Crystallographica Section E)             ###
###                                                                        ###
##############################################################################
#                                                                            #
# This CIF contains the data in a paper accepted for publication in Acta     #
# Crystallographica Section E. It conforms to the requirements of Notes      #
# for Authors for Section E, and has been peer reviewed under the auspices   #
# of the IUCr Commission on Journals.                                        #
#                                                                            #
# Full details of the Crystallographic Information File format               #
# are given in the paper "The Crystallographic Information File (CIF):       #
# a New Standard Archive File for Crystallography" by S. R. Hall, F. H.      #
# Allen and I. D. Brown [Acta Cryst. (1991), A47, 655-685].                  #
#                                                                            #
# The current version of the core CIF dictionary is obtainable from          #
# ftp://ftp.iucr.org/pub/cif_core.dic. The current version number is 2.4.    #
#                                                                            #
# Software is freely available for graphical display of the structure(s) in  #
# this CIF.  For information consult the CIF home page http://www.iucr.org/  #
# cif/home.html                                                              #
#                                                                            #
# This file may be used for bona fide research purposes within the           #
# scientific community so long as proper attribution is given to the journal # 
# article from which it was obtained.                                        #
#                                                                            #
##############################################################################
                                             
data_I
_audit_creation_method     SHELXL-97
_chemical_name_systematic
;
Hexakis(2-amino-4-methylpyridine-\kN^1^)dioxidohexa-\m~4~-sulfido-\
hexacopper(I)divanadium(V)
;
_chemical_name_common     ?
_chemical_formula_moiety     'C36 H48 Cu6 N12 O2 S6 V2'
_chemical_formula_sum     'C36 H48 Cu6 N12 O2 S6 V2'
_chemical_formula_iupac     '[Cu6 V2 O2 S6 (C6 H8 N2)6]'
_chemical_formula_weight     1356.34
_chemical_melting_point     ?
_symmetry_cell_setting     'hexagonal'
_symmetry_space_group_name_H-M     'R -3'
_symmetry_space_group_name_Hall     '-R 3'
loop_
    _symmetry_equiv_pos_as_xyz
    'x, y, z'
    '-y, x-y, z'
    '-x+y, -x, z'
    'x+2/3, y+1/3, z+1/3'
    '-y+2/3, x-y+1/3, z+1/3'
    '-x+y+2/3, -x+1/3, z+1/3'
    'x+1/3, y+2/3, z+2/3'
    '-y+1/3, x-y+2/3, z+2/3'
    '-x+y+1/3, -x+2/3, z+2/3'
    '-x, -y, -z'
    'y, -x+y, -z'
    'x-y, x, -z'
    '-x+2/3, -y+1/3, -z+1/3'
    'y+2/3, -x+y+1/3, -z+1/3'
    'x-y+2/3, x+1/3, -z+1/3'
    '-x+1/3, -y+2/3, -z+2/3'
    'y+1/3, -x+y+2/3, -z+2/3'
    'x-y+1/3, x+2/3, -z+2/3'
_cell_length_a     14.139(2)
_cell_length_b     14.139(2)
_cell_length_c     20.830(4)
_cell_angle_alpha     90.00
_cell_angle_beta     90.00
_cell_angle_gamma     120.00
_cell_volume     3606.2(10)
_cell_formula_units_Z     3
_cell_measurement_reflns_used     6634
_cell_measurement_theta_min     1.93
_cell_measurement_theta_max     27.49
_cell_measurement_temperature     293(2)
_exptl_crystal_description     'block'
_exptl_crystal_colour     'black'
_exptl_crystal_size_max     0.3
_exptl_crystal_size_mid     0.2
_exptl_crystal_size_min     0.15
_exptl_crystal_density_diffrn     1.874
_exptl_crystal_density_meas     ?
_exptl_crystal_density_method     'not measured'
_exptl_crystal_F_000     2040
_exptl_absorpt_coefficient_mu     3.279
_exptl_absorpt_correction_type     multi-scan
_exptl_absorpt_process_details     '(SADABS; Bruker, 2000)'
_exptl_absorpt_correction_T_min     0.465
_exptl_absorpt_correction_T_max     0.611
_exptl_special_details
;
;
_diffrn_ambient_temperature     293(2)
_diffrn_radiation_type     'MoK\a'
_diffrn_radiation_wavelength     0.71073
_diffrn_radiation_source     'fine-focus sealed tube'
_diffrn_radiation_monochromator     graphite
_diffrn_measurement_device_type     'Bruker APEXII CCD'
_diffrn_measurement_method     '\f and \w'
_diffrn_detector_area_resol_mean     ?
_diffrn_reflns_number     6168
_diffrn_reflns_av_R_equivalents     0.0542
_diffrn_reflns_av_sigmaI/netI     0.0998
_diffrn_reflns_theta_min     1.93
_diffrn_reflns_theta_max     27.49
_diffrn_reflns_theta_full     27.49
_diffrn_measured_fraction_theta_max     0.992
_diffrn_measured_fraction_theta_full     0.992
_diffrn_reflns_limit_h_min     -17
_diffrn_reflns_limit_h_max     18
_diffrn_reflns_limit_k_min     -12
_diffrn_reflns_limit_k_max     18
_diffrn_reflns_limit_l_min     -26
_diffrn_reflns_limit_l_max     27
_diffrn_standards_number     28
_diffrn_standards_interval_count     ?
_diffrn_standards_interval_time     5
_diffrn_standards_decay_%     0
_refine_special_details
;
Refinement of <i>F</i>^2^ against ALL reflections. The weighted <i>R</i>-factor
<i>wR</i> and goodness of fit <i>S</i> are based on <i>F</i>^2^, conventional
<i>R</i>-factors <i>R</i> are based on <i>F</i>, with <i>F</i> set to zero for
negative <i>F</i>^2^. The threshold expression of <i>F</i>^2^ >
\s(<i>F</i>^2^) is used only for calculating <i>R</i>-factors(gt) <i>etc</i>.
and is not relevant to the choice of reflections for refinement.
<i>R</i>-factors based on <i>F</i>^2^ are statistically about twice as large
as those based on <i>F</i>, and <i>R</i>- factors based on ALL data will be
even larger.
;
_reflns_number_total     1837
_reflns_number_gt     1092
_reflns_threshold_expression     I>2\s(I)
_refine_ls_structure_factor_coef     Fsqd
_refine_ls_matrix_type     full
_refine_ls_R_factor_all     0.0929
_refine_ls_R_factor_gt     0.0502
_refine_ls_wR_factor_gt     0.1181
_refine_ls_wR_factor_ref     0.1276
_refine_ls_goodness_of_fit_ref     1.023
_refine_ls_restrained_S_all     1.023
_refine_ls_number_reflns     1837
_refine_ls_number_parameters     97
_refine_ls_number_restraints     0
_refine_ls_hydrogen_treatment     constr
_refine_ls_weighting_scheme     calc
_refine_ls_weighting_details
                 'calc w=1/[\s^2^(Fo^2^)+(0.0525P)^2^] where P=(Fo^2^+2Fc^2^)/3'
_atom_sites_solution_hydrogens     geom
_atom_sites_solution_primary     direct
_atom_sites_solution_secondary     difmap
_refine_ls_shift/su_max     0.001
_refine_ls_shift/su_mean     0.000
_refine_diff_density_max     0.584
_refine_diff_density_min     -0.694
_refine_ls_extinction_method     none
_refine_ls_extinction_coef     ?
loop_
    _atom_type_symbol
    _atom_type_description
    _atom_type_scat_dispersion_real
    _atom_type_scat_dispersion_imag
    _atom_type_scat_source
    'C' 'C' 0.0033 0.0016
                         'International Tables Vol C Tables 4.2.6.8 and 6.1.1.4'
    'H' 'H' 0.0000 0.0000
                         'International Tables Vol C Tables 4.2.6.8 and 6.1.1.4'
    'N' 'N' 0.0061 0.0033
                         'International Tables Vol C Tables 4.2.6.8 and 6.1.1.4'
    'O' 'O' 0.0106 0.0060
                         'International Tables Vol C Tables 4.2.6.8 and 6.1.1.4'
    'S' 'S' 0.1246 0.1234
                         'International Tables Vol C Tables 4.2.6.8 and 6.1.1.4'
    'V' 'V' 0.3005 0.5294
                         'International Tables Vol C Tables 4.2.6.8 and 6.1.1.4'
    'Cu' 'Cu' 0.3201 1.2651
                         'International Tables Vol C Tables 4.2.6.8 and 6.1.1.4'
_computing_data_collection     'APEX2 (Bruker, 2004)'
_computing_cell_refinement     'SAINT (Bruker, 2004)'
_computing_data_reduction     'SAINT (Bruker, 2004)'
_computing_structure_solution     'SHELXS97 (Sheldrick, 2008)'
_computing_structure_refinement     'SHELXL97 (Sheldrick, 2008)'
_computing_molecular_graphics     'ORTEP-3 for Windows (Farrugia, 1997)'
_computing_publication_material
                            'SHELXL97 (Sheldrick, 2008) and PLATON (Spek, 2003)'
loop_
    _atom_site_type_symbol
    _atom_site_label
    _atom_site_fract_x
    _atom_site_fract_y
    _atom_site_fract_z
    _atom_site_U_iso_or_equiv
    _atom_site_adp_type
    _atom_site_calc_flag
    _atom_site_refinement_flags
    _atom_site_occupancy
    _atom_site_disorder_assembly
    _atom_site_disorder_group
    Cu Cu1 0.15031(5) 0.98780(5) 0.96002(3) 0.0233(3) Uani d . 1 . .
    V V1 0.0000 1.0000 0.88657(7) 0.0207(4) Uani d S 1 . .
    S S1 0.14481(11) 0.99064(11) 1.07850(6) 0.0200(4) Uani d . 1 . .
    N N1 0.2966(4) 1.0004(4) 0.9392(2) 0.0247(12) Uani d . 1 . .
    N N2 0.2279(4) 0.8233(4) 0.9034(2) 0.0412(14) Uani d . 1 . .
    H H2A 0.1631 0.8107 0.9120 0.049 Uiso calc R 1 . .
    H H2B 0.2373 0.7723 0.8878 0.049 Uiso calc R 1 . .
    C C2 0.4198(5) 0.9427(5) 0.9031(3) 0.0269(14) Uani d . 1 . .
    H H2C 0.4295 0.8870 0.8865 0.032 Uiso calc R 1 . .
    O O1 0.0000 1.0000 0.8089(3) 0.0252(16) Uani d S 1 . .
    C C1 0.3149(5) 0.9230(5) 0.9147(2) 0.0227(13) Uani d . 1 . .
    C C4 0.4909(5) 1.1207(5) 0.9417(3) 0.0309(15) Uani d . 1 . .
    H H4A 0.5492 1.1893 0.9518 0.037 Uiso calc R 1 . .
    C C5 0.3854(5) 1.0969(5) 0.9528(3) 0.0296(15) Uani d . 1 . .
    H H5A 0.3749 1.1511 0.9710 0.036 Uiso calc R 1 . .
    C C3 0.5092(5) 1.0422(5) 0.9155(3) 0.0255(14) Uani d . 1 . .
    C C6 0.6221(5) 1.0633(6) 0.9020(3) 0.0424(18) Uani d . 1 . .
    H H6A 0.6744 1.1371 0.9134 0.064 Uiso calc R 1 . .
    H H6B 0.6289 1.0522 0.8571 0.064 Uiso calc R 1 . .
    H H6C 0.6356 1.0139 0.9267 0.064 Uiso calc R 1 . .
loop_
    _atom_site_aniso_label
    _atom_site_aniso_U_11
    _atom_site_aniso_U_22
    _atom_site_aniso_U_33
    _atom_site_aniso_U_12
    _atom_site_aniso_U_13
    _atom_site_aniso_U_23
    Cu1 0.0191(4) 0.0213(4) 0.0307(4) 0.0111(4) 0.0002(3) 0.0007(3)
    V1 0.0197(6) 0.0197(6) 0.0226(9) 0.0098(3) 0.000 0.000
    S1 0.0180(8) 0.0194(8) 0.0234(7) 0.0099(7) -0.0012(6) 0.0018(6)
    N1 0.027(3) 0.030(3) 0.020(2) 0.016(3) -0.002(2) -0.003(2)
    N2 0.026(3) 0.030(3) 0.063(4) 0.011(3) 0.012(3) -0.007(3)
    C2 0.025(4) 0.034(4) 0.030(3) 0.022(3) 0.006(3) -0.002(3)
    O1 0.030(2) 0.030(2) 0.016(3) 0.0150(12) 0.000 0.000
    C1 0.024(4) 0.023(3) 0.021(3) 0.012(3) -0.002(3) -0.003(3)
    C4 0.022(4) 0.029(4) 0.039(4) 0.010(3) -0.003(3) -0.003(3)
    C5 0.031(4) 0.021(4) 0.037(4) 0.013(3) 0.004(3) -0.004(3)
    C3 0.024(4) 0.037(4) 0.022(3) 0.020(3) -0.001(3) 0.003(3)
    C6 0.029(4) 0.066(5) 0.040(4) 0.030(4) 0.006(3) 0.006(4)
_geom_special_details
;
All e.s.d.'s (except the e.s.d. in the dihedral angle between two l.s. planes)
are estimated using the full covariance matrix. The cell e.s.d.'s are taken
into account individually in the estimation of e.s.d.'s in distances, angles
and torsion angles; correlations between e.s.d.'s in cell parameters are only
used when they are defined by crystal symmetry. An approximate (isotropic)
treatment of cell e.s.d.'s is used for estimating e.s.d.'s involving l.s.
planes.
;
loop_
    _geom_bond_atom_site_label_1
    _geom_bond_atom_site_label_2
    _geom_bond_site_symmetry_2
    _geom_bond_distance
    _geom_bond_publ_flag
    Cu1 N1 . 2.033(4) ?
    Cu1 S1 11_457 2.2886(15) ?
    Cu1 S1 12_667 2.3353(15) ?
    Cu1 S1 . 2.4701(16) ?
    Cu1 V1 . 2.6932(11) ?
    Cu1 Cu1 12_667 2.7725(10) ?
    Cu1 Cu1 11_457 2.7725(10) ?
    V1 O1 . 1.618(6) ?
    V1 S1 12_667 2.2382(15) ?
    V1 S1 10_577 2.2382(15) ?
    V1 S1 11_457 2.2382(15) ?
    V1 Cu1 2_675 2.6932(11) ?
    V1 Cu1 3_465 2.6932(11) ?
    S1 V1 10_577 2.2382(15) ?
    S1 Cu1 12_667 2.2886(15) ?
    S1 Cu1 11_457 2.3353(15) ?
    N1 C5 . 1.344(7) ?
    N1 C1 . 1.344(6) ?
    N2 C1 . 1.350(7) ?
    N2 H2A . 0.8600 ?
    N2 H2B . 0.8600 ?
    C2 C3 . 1.366(8) ?
    C2 C1 . 1.387(7) ?
    C2 H2C . 0.9300 ?
    C4 C3 . 1.373(8) ?
    C4 C5 . 1.374(7) ?
    C4 H4A . 0.9300 ?
    C5 H5A . 0.9300 ?
    C3 C6 . 1.498(7) ?
    C6 H6A . 0.9600 ?
    C6 H6B . 0.9600 ?
    C6 H6C . 0.9600 ?
loop_
    _geom_angle_atom_site_label_1
    _geom_angle_atom_site_label_2
    _geom_angle_atom_site_label_3
    _geom_angle_site_symmetry_1
    _geom_angle_site_symmetry_3
    _geom_angle
    _geom_angle_publ_flag
    N1 Cu1 S1 . 11_457 121.11(14) ?
    N1 Cu1 S1 . 12_667 107.71(14) ?
    S1 Cu1 S1 11_457 12_667 104.91(7) ?
    N1 Cu1 S1 . . 104.52(13) ?
    S1 Cu1 S1 11_457 . 109.83(6) ?
    S1 Cu1 S1 12_667 . 108.29(5) ?
    N1 Cu1 V1 . . 132.40(12) ?
    S1 Cu1 V1 11_457 . 52.63(4) ?
    S1 Cu1 V1 12_667 . 52.27(4) ?
    S1 Cu1 V1 . . 122.30(5) ?
    N1 Cu1 Cu1 . 12_667 114.62(14) ?
    S1 Cu1 Cu1 11_457 12_667 124.25(4) ?
    S1 Cu1 Cu1 12_667 12_667 57.07(4) ?
    S1 Cu1 Cu1 . 12_667 51.37(4) ?
    V1 Cu1 Cu1 . 12_667 90.71(3) ?
    N1 Cu1 Cu1 . 11_457 127.78(13) ?
    S1 Cu1 Cu1 11_457 11_457 57.48(4) ?
    S1 Cu1 Cu1 12_667 11_457 123.48(4) ?
    S1 Cu1 Cu1 . 11_457 52.52(4) ?
    V1 Cu1 Cu1 . 11_457 90.71(3) ?
    Cu1 Cu1 Cu1 12_667 11_457 87.63(4) ?
    O1 V1 S1 . 12_667 108.97(5) ?
    O1 V1 S1 . 10_577 108.97(5) ?
    S1 V1 S1 12_667 10_577 109.97(5) ?
    O1 V1 S1 . 11_457 108.97(5) ?
    S1 V1 S1 12_667 11_457 109.97(5) ?
    S1 V1 S1 10_577 11_457 109.97(5) ?
    O1 V1 Cu1 . 2_675 124.62(3) ?
    S1 V1 Cu1 12_667 2_675 54.36(4) ?
    S1 V1 Cu1 10_577 2_675 55.61(4) ?
    S1 V1 Cu1 11_457 2_675 126.41(7) ?
    O1 V1 Cu1 . 3_465 124.62(3) ?
    S1 V1 Cu1 12_667 3_465 126.41(7) ?
    S1 V1 Cu1 10_577 3_465 54.36(4) ?
    S1 V1 Cu1 11_457 3_465 55.61(4) ?
    Cu1 V1 Cu1 2_675 3_465 90.91(4) ?
    O1 V1 Cu1 . . 124.62(3) ?
    S1 V1 Cu1 12_667 . 55.61(4) ?
    S1 V1 Cu1 10_577 . 126.41(7) ?
    S1 V1 Cu1 11_457 . 54.36(4) ?
    Cu1 V1 Cu1 2_675 . 90.91(4) ?
    Cu1 V1 Cu1 3_465 . 90.91(4) ?
    V1 S1 Cu1 10_577 12_667 73.01(5) ?
    V1 S1 Cu1 10_577 11_457 72.12(5) ?
    Cu1 S1 Cu1 12_667 11_457 112.24(6) ?
    V1 S1 Cu1 10_577 . 111.28(7) ?
    Cu1 S1 Cu1 12_667 . 71.15(4) ?
    Cu1 S1 Cu1 11_457 . 70.41(4) ?
    C5 N1 C1 . . 116.4(5) ?
    C5 N1 Cu1 . . 115.9(4) ?
    C1 N1 Cu1 . . 127.6(4) ?
    C1 N2 H2A . . 120.0 ?
    C1 N2 H2B . . 120.0 ?
    H2A N2 H2B . . 120.0 ?
    C3 C2 C1 . . 121.3(5) ?
    C3 C2 H2C . . 119.4 ?
    C1 C2 H2C . . 119.4 ?
    N1 C1 N2 . . 118.1(5) ?
    N1 C1 C2 . . 121.6(5) ?
    N2 C1 C2 . . 120.2(5) ?
    C3 C4 C5 . . 119.3(5) ?
    C3 C4 H4A . . 120.3 ?
    C5 C4 H4A . . 120.3 ?
    N1 C5 C4 . . 124.1(5) ?
    N1 C5 H5A . . 117.9 ?
    C4 C5 H5A . . 117.9 ?
    C2 C3 C4 . . 117.2(5) ?
    C2 C3 C6 . . 121.0(5) ?
    C4 C3 C6 . . 121.8(6) ?
    C3 C6 H6A . . 109.5 ?
    C3 C6 H6B . . 109.5 ?
    H6A C6 H6B . . 109.5 ?
    C3 C6 H6C . . 109.5 ?
    H6A C6 H6C . . 109.5 ?
    H6B C6 H6C . . 109.5 ?
data_global
_journal_date_recd_electronic     2008-06-03
_journal_date_accepted     2008-08-23
_journal_name_full     'Acta Crystallographica, Section E'
_journal_year     2008
_journal_volume     64
_journal_issue      9
_journal_page_first     m1217
_journal_page_last     m1217
_journal_paper_category     QM
_journal_coeditor_code     BV2103
_publ_contact_author_name     'Professor  Y. Zhang'
_publ_contact_author_address
;
Department of Chemistry
Huaiyin Teachers College
Huai'an 223300, Jiangsu
People's Republic of China
;
_publ_contact_author_email     'yuzhang@hytc.edu.cn'
_publ_contact_author_fax     '+86 517 8352 5318'
_publ_contact_author_phone     '+86 517 8352 5318'
_publ_section_title
;\
Hexakis(2-amino-4-methylpyridine-\k<i>N</i>^1^)dioxidohexa-\m~4~-sulfido-\
hexacopper(I)divanadium(V)
;
loop_
    _publ_author_name
    _publ_author_address
    'Yu, Zhang'
;
Department of Chemistry
Huaiyin Teachers College
Huai'an 223300, Jiangsu
People's Republic of China
;
    'Tang, Guodong'
;
Department of Chemistry
Huaiyin Teachers College
Huai'an 223300, Jiangsu
People's Republic of China
;
    'Zhao, Jianying'
;
Department of Chemistry
Huaiyin Teachers College
Huai'an 223300, Jiangsu
People's Republic of China
;
    'Jiang, Zhengjing'
;
Department of Chemistry
Huaiyin Teachers College
Huai'an 223300, Jiangsu
People's Republic of China
;
