# Supplementary material for: Hexakis(2-amino-4-methyl­pyridine-κN 1)dioxidohexa-μ4-sulfido-hexa­copper(I)divanadium(V)
Source: Acta Crystallogr Sect E Struct Rep Online. 2008 Aug 30;64(Pt 9):m1217. doi: 10.1107/S1600536808027165 (PMC2960477; doi:10.1107/S1600536808027165)
Supplement: Supplementary file 2 [file e-64-m1217-Isup2.hkl]

# 
# h,k,l, Fc-squared, Fo-squared, sigma(Fo-squared) and status flag 
# 
data_I
_shelx_title ' 1 in R-3' 
_shelx_refln_list_code          4 
_shelx_F_calc_maximum      718.72 
_exptl_crystal_F_000      2430.00 
_reflns_d_resolution_high  0.8107 
 
loop_ 
 _symmetry_equiv_pos_as_xyz 
 'x, y, z' 
 '-y, x-y, z' 
 '-x+y, -x, z' 
 'x+2/3, y+1/3, z+1/3' 
 '-y+2/3, x-y+1/3, z+1/3' 
 '-x+y+2/3, -x+1/3, z+1/3' 
 'x+1/3, y+2/3, z+2/3' 
 '-y+1/3, x-y+2/3, z+2/3' 
 '-x+y+1/3, -x+2/3, z+2/3' 
 '-x, -y, -z' 
 'y, -x+y, -z' 
 'x-y, x, -z' 
 '-x+2/3, -y+1/3, -z+1/3' 
 'y+2/3, -x+y+1/3, -z+1/3' 
 'x-y+2/3, x+1/3, -z+1/3' 
 '-x+1/3, -y+2/3, -z+2/3' 
 'y+1/3, -x+y+2/3, -z+2/3' 
 'x-y+1/3, x+2/3, -z+2/3' 
 
_cell_length_a    14.1389 
_cell_length_b    14.1389 
_cell_length_c    20.8300 
_cell_angle_alpha  90.000 
_cell_angle_beta   90.000 
_cell_angle_gamma 120.000 
 
_shelx_F_squared_multiplier     1.000 
 
loop_ 
 _refln_index_h 
 _refln_index_k 
 _refln_index_l 
 _refln_F_squared_calc 
 _refln_F_squared_meas 
 _refln_F_squared_sigma 
 _refln_observed_status 
  -1   2   0    13711.15    16063.90    248.43 o 
   0   3   0      282.95      145.21     97.03 o 
  -2   4   0    25699.86    23010.88    400.55 o 
  -4   5   0    46733.63    45417.70    558.71 o 
  -1   5   0     4566.99     5101.11    245.55 o 
  -3   6   0      806.18      748.89    138.52 o 
   0   6   0   322295.94   323068.59   3318.47 o 
  -5   7   0    57448.11    52753.64    819.62 o 
  -2   7   0     9687.26     9397.09    391.38 o 
  -7   8   0   216929.05   206141.23   2687.10 o 
  -4   8   0     6500.03     5566.78    295.16 o 
  -1   8   0    51945.11    54471.11    918.81 o 
  -6   9   0     1283.35     1936.51    291.10 o 
  -3   9   0     6341.71     5911.60    564.11 o 
   0   9   0     3481.35     3205.73    407.01 o 
  -8  10   0     4803.92     5194.02    432.64 o 
  -5  10   0      737.06      693.56    250.09 o 
  -2  10   0     9335.09     9239.54    668.23 o 
 -10  11   0       78.30        0.00    317.33 o 
  -7  11   0      721.42     1583.43    362.58 o 
  -4  11   0    23247.72    22346.82    964.54 o 
  -1  11   0      335.40       30.46    426.92 o 
  -9  12   0     1714.21     2263.34    444.30 o 
  -6  12   0    79424.76    78400.30   2004.30 o 
  -3  12   0      245.97      172.73    532.07 o 
   0  12   0    33644.27    38327.89   3373.68 o 
 -11  13   0    35923.01    38298.16   2225.55 o 
  -8  13   0      478.65     1205.08    667.41 o 
  -5  13   0    68969.15    67201.37   4921.33 o 
  -2  13   0      889.71     2132.73   1316.44 o 
 -13  14   0    57218.26    54408.33   4284.34 o 
 -10  14   0      195.17        0.00    563.79 o 
  -7  14   0    48865.27    53577.89   3939.90 o 
  -4  14   0      214.50      854.04   1094.68 o 
  -1  14   0     7621.59     8781.02   2165.76 o 
 -12  15   0     6236.65     7554.22   1972.31 o 
  -9  15   0     1279.05     1590.11   1189.05 o 
  -6  15   0     8106.83     8814.05   2132.73 o 
  -3  15   0     3349.11     4567.45   1863.78 o 
   0  15   0      154.97     1415.53   1382.50 o 
 -14  16   0     1495.00     1566.52   1514.62 o 
 -11  16   0     3180.30     2522.91   1074.75 o 
  -8  16   0      647.62       99.09   1009.75 o 
  -5  16   0     1003.36      641.71   1085.24 o 
  -2  16   0      172.92      778.54   1321.16 o 
 -10  17   0      356.33        0.00   1080.52 o 
  -7  17   0     1431.42     1693.92   1434.41 o 
  -1   1   1   277732.38   267241.69   2950.95 o 
  -3   2   1      653.35      724.38    102.75 o 
   0   2   1    64707.05    68014.83    452.83 o 
  -5   3   1    21381.60    22504.10    442.57 o 
  -2   3   1     1127.13     1079.80    134.46 o 
   1   3   1    27252.47    27925.83    369.04 o 
  -7   4   1    23256.49    23297.66    762.70 o 
  -4   4   1     1727.56     1587.11    151.54 o 
  -1   4   1    27200.66    27236.67    468.05 o 
   2   4   1    43183.61    43739.21    667.77 o 
  -9   5   1    20306.16    19766.07    584.73 o 
  -6   5   1    62172.66    59891.18    911.78 o 
  -3   5   1    38266.56    40285.80    639.70 o 
   0   5   1    69316.30    64111.20    709.54 o 
   3   5   1      144.41      911.58    195.24 o 
 -11   6   1    19812.60    19542.17    923.17 o 
  -8   6   1     3886.86     4866.55    312.49 o 
  -5   6   1   167297.25   155980.16   2061.47 o 
  -2   6   1     1744.88     2775.51    215.78 o 
   1   6   1   270660.81   266984.16   4151.60 o 
   4   6   1     1712.33     1568.90    297.26 o 
 -13   7   1    85402.19    84705.09   6251.93 o 
 -10   7   1      184.02      399.74    257.38 o 
  -7   7   1   206993.16   196884.41   2897.86 o 
  -4   7   1    38808.38    42728.61    697.78 o 
  -1   7   1   118913.19   117149.70   1388.26 o 
   2   7   1     9430.52     9209.02    486.93 o 
   5   7   1     4802.73     6846.46    745.81 o 
 -15   8   1     5818.48     6978.57   1901.53 o 
 -12   8   1    30873.71    29574.32   1760.73 o 
  -9   8   1        1.51       44.58    213.94 o 
  -6   8   1    46512.71    43529.83   1028.77 o 
  -3   8   1    33723.20    35314.15    711.52 o 
   0   8   1    37598.27    35929.25    933.87 o 
   3   8   1     8054.54     7432.33    657.36 o 
   6   8   1     5770.41     6124.54   1722.23 o 
 -17   9   1     3568.76     2958.46   1679.76 o 
 -14   9   1    10689.89    12291.54   2194.07 o 
 -11   9   1    45330.45    44626.47   1495.23 o 
  -8   9   1     1818.04     1367.32    294.45 o 
  -5   9   1     8491.43     9089.52    419.11 o 
  -2   9   1      404.97      854.01    286.20 o 
   1   9   1     7998.91     8609.06    667.50 o 
   4   9   1     2772.37     3382.36    935.65 o 
   7   9   1     1388.18     2208.23   1358.91 o 
 -16  10   1     1165.66     1047.49   1283.42 o 
 -13  10   1      384.97      457.69    976.72 o 
 -10  10   1      269.49      336.96    282.25 o 
  -7  10   1     8100.62     7704.89    461.99 o 
  -4  10   1     1261.53     1346.54    291.73 o 
  -1  10   1    12283.54    12277.08    729.70 o 
   2  10   1      101.92      336.78    402.00 o 
   5  10   1     7718.46     6892.17   1514.62 o 
 -15  11   1     3992.56     5676.28   1934.56 o 
 -12  11   1       84.11      504.87   1014.46 o 
  -9  11   1     5686.82     6730.81    529.72 o 
  -6  11   1     1423.68     1720.32    333.02 o 
  -3  11   1        4.68      118.64    300.84 o 
   0  11   1     5733.69     5476.01   1034.55 o 
   3  11   1     7464.41     7370.17   1252.27 o 
   6  11   1       10.84        0.00   1184.33 o 
 -14  12   1     3827.90     5048.73   1849.63 o 
 -11  12   1    21882.94    23910.12   1812.06 o 
  -8  12   1     3599.58     4717.93    543.40 o 
  -5  12   1    96423.53    90226.41   2558.40 o 
  -2  12   1     9753.59    10642.47   1280.05 o 
   1  12   1    55983.33    62273.97   4340.96 o 
   4  12   1      149.07      537.90   1217.36 o 
 -16  13   1      355.54      150.99   1184.33 o 
 -13  13   1    49057.99    52440.75   4175.82 o 
 -10  13   1     1409.99     1651.13    633.81 o 
  -7  13   1    41340.08    39329.87   3371.33 o 
  -4  13   1     7641.65     9767.17   2024.21 o 
  -1  13   1    18760.09    17623.38   2614.02 o 
   2  13   1    10838.85    12659.58   2434.72 o 
 -15  14   1      873.15      127.40   1104.11 o 
 -12  14   1    30811.63    36652.84   3505.80 o 
  -9  14   1        6.74      581.76    667.06 o 
  -6  14   1    48080.66    42767.94   3604.89 o 
  -3  14   1      978.80      910.66   1132.43 o 
   0  14   1    12804.64    13428.68   2477.18 o 
 -14  15   1     7177.54     6879.49   2094.99 o 
 -11  15   1     1277.88     1923.36    912.51 o 
  -8  15   1       33.19      179.30   1000.31 o 
  -5  15   1      579.83      636.99   1108.83 o 
  -2  15   1     1898.28     2585.71   1495.75 o 
 -13  16   1       59.31       75.50   1089.96 o 
 -10  16   1     4656.05     2750.85   1547.65 o 
  -7  16   1     1750.37     1410.81   1255.11 o 
  -4  16   1     2084.96      566.21   1118.27 o 
  -9  17   1       51.55        0.00   1156.02 o 
  -6  17   1      256.25        0.00    910.66 o 
   0   1   2   107032.42   105369.82    937.97 o 
  -2   2   2    27839.02    26945.35    327.71 o 
   1   2   2    33667.93    38536.70    410.84 o 
  -4   3   2    55271.12    58360.36    982.85 o 
  -1   3   2    25639.69    28563.37    416.01 o 
   2   3   2    68112.70    70959.41    739.58 o 
  -6   4   2     3639.58     3762.13    221.57 o 
  -3   4   2    14702.69    15698.07    328.60 o 
   0   4   2     3443.00     4266.56    178.50 o 
   3   4   2    13205.75    14965.58    427.50 o 
  -8   5   2    37614.17    34047.20    701.25 o 
  -5   5   2    27666.74    25494.33    509.91 o 
  -2   5   2    89350.91    86870.45   1039.64 o 
   1   5   2   153116.27   148333.28   1166.63 o 
   4   5   2    10920.10    10705.86    445.78 o 
 -10   6   2     5309.86     5523.45    387.81 o 
  -7   6   2    39759.14    40322.45    625.41 o 
  -4   6   2      129.08      172.60    125.79 o 
  -1   6   2    14674.50    15505.18    391.67 o 
   2   6   2    19050.04    18018.95    519.67 o 
   5   6   2     1051.28      759.86    339.46 o 
 -12   7   2    39132.98    37239.34   1732.06 o 
  -9   7   2    10191.56    10798.49    429.47 o 
  -6   7   2   153954.89   145669.22   1975.64 o 
  -3   7   2     3251.70     3262.66    275.63 o 
   0   7   2    76669.93    76204.40    891.05 o 
   3   7   2     2374.98     2530.46    454.63 o 
   6   7   2    22481.85    22216.71   1360.31 o 
 -14   8   2    19321.79    21501.93   2675.36 o 
 -11   8   2      267.25      565.73    456.08 o 
  -8   8   2    15756.04    15251.39    603.99 o 
  -5   8   2     1470.89     1871.80    370.10 o 
  -2   8   2       24.46      278.68    162.70 o 
   1   8   2       55.98      144.17    247.30 o 
   4   8   2     9432.35     9785.03    877.04 o 
   7   8   2      348.82      452.97    957.84 o 
 -16   9   2      428.01     1335.32   1189.05 o 
 -13   9   2     1035.80     1208.71    735.74 o 
 -10   9   2     6056.38     5623.62    568.85 o 
  -7   9   2     1880.52     1824.62    289.30 o 
  -4   9   2    18259.89    17375.83    552.32 o 
  -1   9   2    14632.52    13870.64    705.55 o 
   2   9   2     8547.48     8058.42    701.49 o 
   5   9   2    15937.32    15882.14   1752.90 o 
   8   9   2     1734.52     1231.51   1269.26 o 
 -15  10   2     2933.09     2901.84   1500.46 o 
 -12  10   2     9438.33     8430.27   1443.84 o 
  -9  10   2     5407.42     5471.36    468.28 o 
  -6  10   2    12244.75    11891.57    544.51 o 
  -3  10   2     4166.01     3744.18    543.37 o 
   0  10   2     9217.22     9313.15    801.05 o 
   3  10   2      593.16      869.36    700.52 o 
   6  10   2      887.62     1873.22   1415.53 o 
 -17  11   2       92.08        0.00   1207.92 o 
 -14  11   2    12320.28    13617.42   2434.72 o 
 -11  11   2     1386.93        0.00    792.70 o 
  -8  11   2    25450.01    24491.76    790.11 o 
  -5  11   2     2165.96     2438.21    345.29 o 
  -2  11   2     3788.26     4565.52    765.14 o 
   1  11   2    16128.75    17774.85   1278.47 o 
   4  11   2     2414.91     2532.19    998.93 o 
 -16  12   2      627.08     1165.45   1387.22 o 
 -13  12   2     1980.02     2184.64   1387.22 o 
 -10  12   2     1096.16      914.00    467.57 o 
  -7  12   2     4184.33     4924.65    520.58 o 
  -4  12   2     1114.64     1120.61    449.93 o 
  -1  12   2     5295.45     5777.94   1083.40 o 
   2  12   2    15334.97    17349.71   2547.96 o 
 -15  13   2     1502.85     1108.83   1292.85 o 
 -12  13   2    34718.95    35124.07   3354.81 o 
  -9  13   2     6018.47     6527.22    915.40 o 
  -6  13   2    50047.53    52660.36   2554.54 o 
  -3  13   2      927.28     1141.86   1184.33 o 
   0  13   2    26664.62    29122.21   3147.20 o 
   3  13   2      142.88      731.36   1335.32 o 
 -14  14   2     9711.21     8714.96   2222.39 o 
 -11  14   2     4734.01     4523.48   1100.06 o 
  -8  14   2     2125.10     3887.99   1528.77 o 
  -5  14   2     7091.99     8337.48   1944.00 o 
  -2  14   2      783.96       94.37   1052.21 o 
   1  14   2      807.66     1632.58   1476.87 o 
 -13  15   2     1829.79     1236.23   1236.23 o 
 -10  15   2     4968.76     6788.89   1289.45 o 
  -7  15   2       61.72        0.00    797.42 o 
  -4  15   2     7004.57     5997.14   1920.41 o 
  -1  15   2      810.35     1283.42   1316.44 o 
 -12  16   2     5326.40     3774.75   1637.30 o 
  -9  16   2     2576.71     2019.49   1358.91 o 
  -6  16   2     6040.79     5487.55   1962.87 o 
  -3  16   2     2660.83     3859.68   1811.88 o 
 -11  17   2      754.74     2293.16   1448.56 o 
  -8  17   2     5564.49     7629.72   2194.07 o 
   0   0   3   112154.34    59861.29  40453.60 o 
   1   1   3    42611.50    44531.90    666.64 o 
  -1   2   3    72490.00    75898.63   1097.63 o 
   2   2   3    52668.36    56944.43    518.39 o 
  -3   3   3    60709.11    59791.81    790.26 o 
   0   3   3     5425.74     5538.59    192.07 o 
   3   3   3    28552.44    27466.32    394.04 o 
  -5   4   3     1724.62     1615.80    158.79 o 
  -2   4   3   133742.59   130796.03   1434.41 o 
   1   4   3     6940.80     8187.41    274.02 o 
   4   4   3    23946.81    22457.96    513.79 o 
  -7   5   3    28620.78    29287.48    485.75 o 
  -4   5   3      207.66      494.25    130.76 o 
  -1   5   3    28641.34    28614.61    466.22 o 
   2   5   3      458.82      328.45    143.18 o 
   5   5   3     5952.79     6257.95    524.80 o 
  -9   6   3    39032.62    37675.36    863.77 o 
  -6   6   3    39179.75    38915.23    658.15 o 
  -3   6   3    27967.75    26797.04    495.64 o 
   0   6   3    34412.14    35418.36    637.56 o 
   3   6   3    10676.62    11067.92    493.08 o 
   6   6   3     7760.11     7953.79    702.64 o 
 -11   7   3      421.70      773.65    366.66 o 
  -8   7   3       68.64      127.04    171.14 o 
  -5   7   3     5501.23     5329.04    348.90 o 
  -2   7   3     1559.50     1929.77    204.40 o 
   1   7   3    10397.47    10722.78    456.48 o 
   4   7   3      358.72      658.10    363.25 o 
   7   7   3     1461.94     1826.04   1108.83 o 
 -13   8   3     5308.29     5619.81   1082.15 o 
 -10   8   3      735.32     1381.36    376.86 o 
  -7   8   3     3746.14     3438.59    314.41 o 
  -4   8   3    27152.71    26228.41    779.57 o 
  -1   8   3      258.85      323.41    172.12 o 
   2   8   3     6753.39     7459.44    644.59 o 
   5   8   3     3256.06     4604.40    816.55 o 
   8   8   3     1337.17     2217.67   1415.53 o 
 -15   9   3        7.20        0.00    740.80 o 
 -12   9   3     8356.48     6569.43   1123.17 o 
  -9   9   3    13556.91    13679.69    621.77 o 
  -6   9   3     3151.22     2746.90    304.10 o 
  -3   9   3    10254.57    10281.98    442.82 o 
   0   9   3     7551.56     7084.52    685.14 o 
   3   9   3    14481.83    14045.15   1166.58 o 
   6   9   3    13507.24    12817.33   1573.23 o 
 -17  10   3     2319.59     1127.71   1240.95 o 
 -14  10   3     3532.75     6511.45   1849.63 o 
 -11  10   3     5389.80     5110.10    978.77 o 
  -8  10   3    27962.45    27955.92    807.39 o 
  -5  10   3    12838.46    12230.87    583.03 o 
  -2  10   3    61145.59    58521.56   1606.45 o 
   1  10   3     3859.83     3201.21    705.56 o 
   4  10   3     6054.44     5847.07   1169.94 o 
   7  10   3      154.66      391.63   1198.48 o 
 -16  11   3     1338.97     1344.76   1307.01 o 
 -13  11   3    13981.58    13702.35   2312.04 o 
 -10  11   3     1056.81     1277.41    414.28 o 
  -7  11   3    18296.24    17672.36    676.05 o 
  -4  11   3      954.32     1292.58    439.22 o 
  -1  11   3    12836.17    13517.02   1396.06 o 
   2  11   3     2171.64     2693.33    932.53 o 
   5  11   3     3102.00     2070.30    812.26 o 
 -15  12   3     6941.00     6346.30   2028.93 o 
 -12  12   3     1592.80     2283.73   1311.73 o 
  -9  12   3     4693.93     4707.58    498.67 o 
  -6  12   3     5808.05     5561.68    595.86 o 
  -3  12   3       90.68      295.79    672.38 o 
   0  12   3     2459.67     2028.93   1264.54 o 
   3  12   3       14.04        0.00    981.44 o 
 -14  13   3       82.04       75.50   1061.65 o 
 -11  13   3     6214.49     6341.58   1703.36 o 
  -8  13   3     2075.91     2149.22    562.45 o 
  -5  13   3     5318.69     6374.61   1698.64 o 
  -2  13   3      315.75      608.68   1080.52 o 
   1  13   3     5159.71     5147.82   1826.04 o 
 -13  14   3     3561.65     4048.42   1675.05 o 
 -10  14   3     2794.58     2682.17    968.51 o 
  -7  14   3     2703.40     3703.98   1505.18 o 
  -4  14   3     2074.19     1575.96   1151.30 o 
  -1  14   3      201.94      235.92   1038.06 o 
 -15  15   3      484.36      231.20   1236.23 o 
 -12  15   3      154.07     1222.08   1283.42 o 
  -9  15   3      347.12      490.72    967.28 o 
  -6  15   3     1637.70     1500.46   1203.20 o 
  -3  15   3     4453.90     4727.88   1844.91 o 
   0  15   3     4409.08     1273.98   1495.75 o 
 -11  16   3     4304.82     4973.24   1717.51 o 
  -8  16   3     7046.23     4473.08   1670.33 o 
  -5  16   3     6469.17     4430.62   1835.47 o 
 -10  17   3      816.94        0.00   1019.18 o 
  -7  17   3     4590.81     6110.38   2066.68 o 
  -1   1   4     1012.84     1142.61    147.70 o 
  -3   2   4     6861.83     9752.99    231.80 o 
   0   2   4    55619.79    62072.30    530.14 o 
  -5   3   4     5560.13     6386.88    238.80 o 
  -2   3   4    83994.19    73577.65    952.92 o 
   1   3   4     9413.87     9139.75    367.03 o 
  -7   4   4    48263.58    42527.11    601.19 o 
  -4   4   4    12874.95    11574.69    276.62 o 
  -1   4   4    43000.66    36131.96    637.15 o 
   2   4   4     1834.94     2848.93    201.88 o 
  -9   5   4    39120.50    37949.63   1012.64 o 
  -6   5   4      811.61      920.93    157.69 o 
  -3   5   4    15236.28    12725.74    317.60 o 
   0   5   4     7014.26     7100.91    284.38 o 
   3   5   4     9896.26     9832.61    346.84 o 
 -11   6   4       91.68       62.62    286.88 o 
  -8   6   4    30464.92    30415.10    542.06 o 
  -5   6   4     2581.55     2919.73    237.04 o 
  -2   6   4    22029.42    22316.30    502.75 o 
   1   6   4      123.34      342.39    155.51 o 
   4   6   4     7063.37     7665.10    577.63 o 
 -13   7   4      902.60     2330.91   1231.51 o 
 -10   7   4     1124.86     1619.32    363.80 o 
  -7   7   4     4902.85     4914.06    314.54 o 
  -4   7   4        1.74     1342.28    212.52 o 
  -1   7   4       55.47       76.10    144.40 o 
   2   7   4       22.36      319.62    335.96 o 
   5   7   4     1701.59     1524.50    460.81 o 
 -15   8   4      408.87       42.47   1019.18 o 
 -12   8   4     1968.21     1813.44    750.34 o 
  -9   8   4       38.83      401.08    240.08 o 
  -6   8   4      230.22     1125.16    220.46 o 
  -3   8   4      768.66      911.54    205.60 o 
   0   8   4     3198.22     3155.30    414.31 o 
   3   8   4      132.40      386.03    408.57 o 
   6   8   4     7642.33     7102.42    983.43 o 
 -17   9   4      167.36      198.17   1264.54 o 
 -14   9   4     3728.96     4539.14   1599.55 o 
 -11   9   4    13377.65    11774.61   1304.93 o 
  -8   9   4    12640.85    13327.03    567.84 o 
  -5   9   4     5375.76     6808.31    447.51 o 
  -2   9   4     6459.79     6532.94    531.46 o 
   1   9   4     7202.29     8224.67    781.11 o 
   4   9   4     2192.22     2993.89    755.90 o 
   7   9   4     4570.38     4355.12   1769.41 o 
 -16  10   4       42.83       66.06    990.87 o 
 -13  10   4    16731.58    17826.27   2580.99 o 
 -10  10   4       15.73        0.00    331.68 o 
  -7  10   4    36715.56    34768.12    937.47 o 
  -4  10   4       30.42        0.00    221.36 o 
  -1  10   4    54367.77    50862.09   2400.69 o 
   2  10   4     2581.01     1743.31    769.53 o 
   5  10   4    13600.52    14250.25   1355.42 o 
 -15  11   4     3898.97     5044.01   1844.91 o 
 -12  11   4      790.76      277.78    666.21 o 
  -9  11   4    12349.42    12640.67    626.31 o 
  -6  11   4     5463.71     5824.75    481.08 o 
  -3  11   4    16370.22    14714.54   1129.00 o 
   0  11   4      232.82      170.50    467.03 o 
   3  11   4     2626.28     2558.72    781.97 o 
 -14  12   4     9566.01    11107.21   2293.16 o 
 -11  12   4     1004.24      627.55    986.15 o 
  -8  12   4     9945.70     8241.30   1166.86 o 
  -5  12   4     1715.97     1965.46    456.05 o 
  -2  12   4     3821.09     5176.15   1033.96 o 
   1  12   4      227.68        0.00    872.91 o 
   4  12   4       68.82       78.35    633.52 o 
 -16  13   4     1181.84      542.62   1307.01 o 
 -13  13   4      193.85      858.76   1146.58 o 
 -10  13   4        5.91        0.00    592.57 o 
  -7  13   4      641.73      529.37    496.17 o 
  -4  13   4      398.57      399.46    617.13 o 
  -1  13   4       13.54        0.00    901.22 o 
   2  13   4      128.58        0.00    896.50 o 
 -15  14   4      633.24     1307.01   1358.91 o 
 -12  14   4      142.33      495.44   1085.24 o 
  -9  14   4     1686.90     1308.55    775.46 o 
  -6  14   4      375.97      486.00   1066.37 o 
  -3  14   4       42.17      523.75   1033.34 o 
   0  14   4     1777.67     2566.83   1528.77 o 
 -14  15   4      120.60        0.00   1212.64 o 
 -11  15   4      798.55     1777.01    880.89 o 
  -8  15   4     1823.68     2113.86   1363.63 o 
  -5  15   4     1668.38     1410.81   1316.44 o 
  -2  15   4     2807.87     1877.94   1467.43 o 
 -13  16   4     9201.41    11579.05   2500.77 o 
 -10  16   4     2358.96     2113.86   1396.66 o 
  -7  16   4    13774.75    12555.77   2444.15 o 
  -4  16   4      516.45      882.35   1170.17 o 
  -9  17   4     1397.45     3288.75   1712.79 o 
   0   1   5     4021.24     4522.82    179.74 o 
  -2   2   5    44336.67    48789.71    518.07 o 
   1   2   5    16575.50    17834.51    449.00 o 
  -4   3   5    26242.23    26258.74    374.16 o 
  -1   3   5    32340.62    28141.07    435.25 o 
   2   3   5    40676.06    40784.04    855.35 o 
  -6   4   5     2267.35     2686.62    185.44 o 
  -3   4   5     4072.90     3370.22    265.37 o 
   0   4   5     8568.89     8267.82    262.74 o 
   3   4   5    69447.70    69763.02    820.10 o 
  -8   5   5    33155.32    30485.47    588.31 o 
  -5   5   5     1823.87     1824.05    180.28 o 
  -2   5   5    62951.79    55374.35    678.04 o 
   1   5   5      110.39      205.27    109.59 o 
   4   5   5     7375.51     7376.05    534.25 o 
 -10   6   5     9838.85     9538.16    623.37 o 
  -7   6   5    13324.47    13343.79    410.05 o 
  -4   6   5    19147.44    15747.91   1468.19 o 
  -1   6   5     4208.18     3910.93    259.64 o 
   2   6   5     2819.11     2808.92    412.95 o 
   5   6   5       37.56      220.16    304.14 o 
 -12   7   5      600.05      256.26    393.00 o 
  -9   7   5      803.33     1108.45    348.87 o 
  -6   7   5     4794.05     4918.65    314.35 o 
  -3   7   5    10730.71    12005.31    433.42 o 
   0   7   5     4047.97     4437.15    303.73 o 
   3   7   5     6012.08     5766.01    595.53 o 
   6   7   5     4306.71     5424.62    863.15 o 
 -14   8   5     3329.30     3562.42   1467.43 o 
 -11   8   5      662.24     1021.55    534.76 o 
  -8   8   5       43.09        0.00    182.50 o 
  -5   8   5     2265.54     2808.08    283.92 o 
  -2   8   5      109.17      261.56    194.93 o 
   1   8   5      180.79     1852.94    464.03 o 
   4   8   5     2336.29     3015.51    698.05 o 
   7   8   5     2354.11     4713.72   1679.76 o 
 -16   9   5     2787.21     3567.14   1679.76 o 
 -13   9   5     1709.63     2085.55   1207.92 o 
 -10   9   5     7030.20     6697.80    734.49 o 
  -7   9   5    15672.45    16245.68    655.94 o 
  -4   9   5     9720.92     9429.83    456.60 o 
  -1   9   5    47943.46    48190.62   1479.25 o 
   2   9   5     1056.13      453.85    377.70 o 
   5   9   5    17107.06    17722.30   1420.17 o 
   8   9   5        7.38      452.97   1193.77 o 
 -15  10   5     3414.12     3321.78   1613.71 o 
 -12  10   5     1737.09     1646.59    790.14 o 
  -9  10   5     6866.90     6978.91    484.83 o 
  -6  10   5     8163.09     8368.72    528.82 o 
  -3  10   5     2530.85     2375.28    483.04 o 
   0  10   5    12686.72    13077.59    944.72 o 
   3  10   5      443.56      721.40    607.20 o 
   6  10   5     2235.96     1495.75   1302.29 o 
 -14  11   5    24498.73    26366.64   3128.33 o 
 -11  11   5      407.46        0.00    568.19 o 
  -8  11   5    19679.99    20440.04    752.26 o 
  -5  11   5      383.25      512.09    339.63 o 
  -2  11   5      383.97      732.71    519.70 o 
   1  11   5        1.76        0.00    619.83 o 
   4  11   5     3943.48     5379.01   1020.69 o 
 -16  12   5       72.76      415.22   1307.01 o 
 -13  12   5     4870.94     5355.43   1769.41 o 
 -10  12   5     1391.08     1720.40    517.01 o 
  -7  12   5     5100.70     4868.79    535.28 o 
  -4  12   5     8411.80     8754.60    832.27 o 
  -1  12   5     2285.81     4043.70   1514.62 o 
   2  12   5      865.95      755.35    816.43 o 
 -15  13   5     1544.69      839.88   1207.92 o 
 -12  13   5     1532.60      519.03    976.72 o 
  -9  13   5      104.36      550.31    414.11 o 
  -6  13   5     1566.65     1715.12    647.83 o 
  -3  13   5      137.73      552.06    953.12 o 
   0  13   5     3476.95     3180.23   1538.21 o 
   3  13   5       82.65        0.00    748.41 o 
 -14  14   5      831.06      712.48   1212.64 o 
 -11  14   5      189.07     1042.78   1165.45 o 
  -8  14   5       47.17        0.00    854.04 o 
  -5  14   5      206.85      486.00    948.41 o 
  -2  14   5     4085.86     3647.35   1646.74 o 
   1  14   5      807.65      903.40    899.17 o 
 -13  15   5     2174.70     3043.39   1632.58 o 
 -10  15   5     4162.18     3354.81   1434.41 o 
  -7  15   5     5046.21     5629.10   1755.26 o 
  -4  15   5     2078.41     1632.58   1325.88 o 
  -1  15   5     8083.13    10073.87   2401.69 o 
 -12  16   5     1591.29     2595.14   1594.83 o 
  -9  16   5      208.72       84.93   1113.55 o 
  -6  16   5     3551.90     1868.50   1340.04 o 
  -3  16   5       75.38        4.72   1127.71 o 
  -8  17   5     6410.86     7997.76   2264.85 o 
   0   0   6   516559.19   569631.69   4018.72 o 
   1   1   6    75796.90    80390.71    619.43 o 
  -1   2   6    28051.74    28424.76    423.01 o 
   2   2   6    99775.02    88765.07   1171.25 o 
  -3   3   6     6268.52     6050.21    207.74 o 
   0   3   6     3447.99     3346.85    180.59 o 
   3   3   6     2080.10     1923.69    280.29 o 
  -5   4   6    23074.98    23538.16    457.76 o 
  -2   4   6    68462.55    64923.94    692.88 o 
   1   4   6    12441.70    13834.19    520.94 o 
   4   4   6    44815.30    43090.50   1289.25 o 
  -7   5   6     6217.43     5784.70    283.36 o 
  -4   5   6    25137.78    26683.51    520.91 o 
  -1   5   6    30439.62    28002.77    530.35 o 
   2   5   6     1747.47     1444.56    329.01 o 
   5   5   6     3833.70     4351.37    532.88 o 
  -9   6   6     5861.98     6070.04    514.22 o 
  -6   6   6     7235.02     7573.70    333.75 o 
  -3   6   6     1594.13      944.11    178.15 o 
   0   6   6    21770.79    24245.07    500.72 o 
   3   6   6      294.81      233.74    305.98 o 
   6   6   6     4834.75     5829.25    844.15 o 
 -11   7   6      120.75      560.96    372.96 o 
  -8   7   6     7068.68     7596.12    397.94 o 
  -5   7   6      687.51      774.43    195.95 o 
  -2   7   6     6608.55     6932.05    362.69 o 
   1   7   6    11780.95    10753.04    685.78 o 
   4   7   6    19839.26    21344.82   1036.41 o 
   7   7   6     5002.41     4642.95   1618.43 o 
 -13   8   6     7456.65    10050.28   2010.06 o 
 -10   8   6    27487.22    23999.15   1192.11 o 
  -7   8   6    42134.09    41308.88    822.00 o 
  -4   8   6    57186.44    53370.86    957.26 o 
  -1   8   6     6403.87     6476.64    476.54 o 
   2   8   6    27137.72    25686.62   1092.53 o 
   5   8   6       53.73      754.75    528.85 o 
   8   8   6     2492.97     1198.48   1278.70 o 
 -15   9   6      696.35     2378.09   1453.28 o 
 -12   9   6     3739.92     2279.01   1264.54 o 
  -9   9   6    17065.16    17489.70    730.64 o 
  -6   9   6       15.59      236.03    195.76 o 
  -3   9   6    12234.33    11385.63    592.28 o 
   0   9   6     6506.25     6684.27    644.09 o 
   3   9   6    10279.66    10859.03   1094.88 o 
   6   9   6     7767.71     8840.12   1139.36 o 
 -14  10   6     2969.45     3595.45   1566.52 o 
 -11  10   6     6023.61     6527.20   1133.00 o 
  -8  10   6    20805.68    20535.26    731.92 o 
  -5  10   6    12047.42    11614.48    593.18 o 
  -2  10   6     5361.18     6575.90    691.08 o 
   1  10   6      484.45      885.31    527.38 o 
   4  10   6     5687.22     7492.82   1074.98 o 
 -16  11   6        8.61      155.71   1023.90 o 
 -13  11   6     1074.67     2236.54   1401.38 o 
 -10  11   6     2635.49     2459.93    503.79 o 
  -7  11   6    14194.74    14193.20    693.92 o 
  -4  11   6     2662.55     2886.92    576.57 o 
  -1  11   6    21129.75    21148.31   1702.70 o 
   2  11   6      568.67      664.07    617.26 o 
   5  11   6     1399.33     1285.38    782.59 o 
 -15  12   6     6651.73     6822.86   2076.11 o 
 -12  12   6     2908.39     1986.46   1335.32 o 
  -9  12   6     7994.36     8263.65    617.21 o 
  -6  12   6     1278.63     1585.25    489.84 o 
  -3  12   6     1489.95     1450.34    704.51 o 
   0  12   6      233.31      115.92    634.48 o 
   3  12   6      538.49     1103.14    730.38 o 
 -14  13   6     3355.63     3987.08   1722.23 o 
 -11  13   6      647.66        4.72    967.28 o 
  -8  13   6       96.35      139.41    331.52 o 
  -5  13   6     1685.22     1369.57    653.65 o 
  -2  13   6     3215.87     2363.94   1410.81 o 
   1  13   6    10236.88    10313.26   1636.46 o 
 -13  14   6     4086.25     3449.18   1651.45 o 
 -10  14   6     5770.73     5019.47    918.44 o 
  -7  14   6    10177.11     8969.75   1972.31 o 
  -4  14   6     4405.28     4213.57   1642.02 o 
  -1  14   6       72.99      212.41    706.10 o 
 -12  15   6      935.66     1797.73   1491.03 o 
  -9  15   6     9154.24     9356.67   2076.11 o 
  -6  15   6     3570.51     4595.76   1731.67 o 
  -3  15   6    12849.79    15702.97   2783.88 o 
 -11  16   6     7842.24     6728.50   1972.31 o 
  -8  16   6     2843.26     2647.04   1415.53 o 
  -5  16   6      508.54        0.00   1033.34 o 
  -1   1   7    46038.58    44656.51    975.35 o 
  -3   2   7   126849.30   116446.80    851.31 o 
   0   2   7      580.49     1003.03    135.87 o 
  -5   3   7   155217.89   142657.19   1609.09 o 
  -2   3   7    14188.17    16090.32    365.50 o 
   1   3   7    45996.90    43693.68   1049.00 o 
  -7   4   7     2216.90     2100.96    317.12 o 
  -4   4   7     9145.24     8572.00    314.52 o 
  -1   4   7    29250.44    28178.52    498.50 o 
   2   4   7     3587.76     3427.27    340.20 o 
  -9   5   7    15927.70    15110.23    810.57 o 
  -6   5   7        3.94      375.84    151.00 o 
  -3   5   7    10880.71    11945.32    363.63 o 
   0   5   7     2107.50     2060.76    177.10 o 
   3   5   7     6759.14     9093.05    643.35 o 
 -11   6   7     4195.26     4500.01    590.74 o 
  -8   6   7    24980.91    24062.16    778.25 o 
  -5   6   7    15063.29    15467.07    475.81 o 
  -2   6   7     5499.41     5409.46    299.55 o 
   1   6   7    29718.62    27700.23    977.35 o 
   4   6   7     5110.62     6182.27    627.02 o 
 -13   7   7     7535.69     8903.88   1042.94 o 
 -10   7   7      190.18      222.63    350.49 o 
  -7   7   7    22670.47    23598.69    660.58 o 
  -4   7   7     2456.69     2538.84    285.20 o 
  -1   7   7     4613.33     4771.09    317.31 o 
   2   7   7     3126.86     3124.64    496.61 o 
   5   7   7     4248.79     4140.46    801.74 o 
 -15   8   7       17.10      325.57   1094.68 o 
 -12   8   7      166.30      792.70    953.12 o 
  -9   8   7    48301.24    45612.96   1178.07 o 
  -6   8   7      997.78     1488.35    276.85 o 
  -3   8   7   146738.25   140729.50   1648.95 o 
   0   8   7    15746.22    15849.56    838.87 o 
   3   8   7    65946.36    64001.62   1929.81 o 
   6   8   7     9029.60     9421.30   1132.26 o 
 -14   9   7     4497.85     4449.49   1642.02 o 
 -11   9   7    85897.01    82071.45   5390.82 o 
  -8   9   7     3679.74     3569.93    379.80 o 
  -5   9   7    40969.21    36674.70    870.38 o 
  -2   9   7       13.00        0.00    273.61 o 
   1   9   7    21906.21    20343.47   1018.12 o 
   4   9   7     2527.23     1646.30    688.23 o 
   7   9   7        9.98        0.00    976.72 o 
 -16  10   7     5165.62     7535.35   2170.48 o 
 -13  10   7     3324.11     3100.02   1524.06 o 
 -10  10   7     7414.29     8578.80    857.44 o 
  -7  10   7    11669.00     9265.52   1062.75 o 
  -4  10   7    41381.83    40085.26   1553.57 o 
  -1  10   7    22526.01    20985.47   1110.94 o 
   2  10   7    10712.53    10673.53   1139.77 o 
   5  10   7     5528.46     5357.68   1044.10 o 
 -15  11   7     3541.08     2019.49   1420.25 o 
 -12  11   7     6778.35     5265.78   1722.23 o 
  -9  11   7     2904.40     4612.56    500.23 o 
  -6  11   7       14.92      155.80    278.08 o 
  -3  11   7     7986.33     7952.77    833.57 o 
   0  11   7     5371.52     5778.34    914.19 o 
   3  11   7     5483.81     4374.89    946.17 o 
 -14  12   7     2194.32     3812.50   1717.51 o 
 -11  12   7     1761.00     1396.66   1193.77 o 
  -8  12   7     4061.66     4316.78    463.91 o 
  -5  12   7    13457.69    14014.15    917.52 o 
  -2  12   7      428.99      161.55    660.72 o 
   1  12   7     3064.01     2922.56   1079.30 o 
   4  12   7      530.71     1101.45    786.20 o 
 -13  13   7     6073.63     4312.65   1811.88 o 
 -10  13   7        4.16      519.66    551.57 o 
  -7  13   7     2729.11     2886.48    755.51 o 
  -4  13   7      477.50      192.51    690.42 o 
  -1  13   7      899.39     1550.98    848.02 o 
   2  13   7      629.61     1404.70    982.55 o 
 -15  14   7      892.65     1844.91   1500.46 o 
 -12  14   7     1957.95     2717.82   1514.62 o 
  -9  14   7    11957.89    13867.33   1612.59 o 
  -6  14   7     9483.15     8790.59   1444.54 o 
  -3  14   7    30081.40    32828.08   2452.89 o 
   0  14   7     3259.08     4526.49   1303.98 o 
 -14  15   7     1507.07     2217.67   1594.83 o 
 -11  15   7    14815.71    15660.50   2562.11 o 
  -8  15   7     2370.69     1870.72    926.82 o 
  -5  15   7     3931.36     2909.88   1117.85 o 
  -2  15   7     4652.15     5403.44   1433.73 o 
 -10  16   7    20011.64    21278.44   2068.57 o 
  -7  16   7     6874.63     5335.55   1377.76 o 
  -4  16   7    11758.87    11540.13   1805.68 o 
   0   1   8     8639.35     7809.14    490.11 o 
  -2   2   8     1892.31     1796.56    159.89 o 
   1   2   8   140476.63   134331.36    986.30 o 
  -4   3   8   217859.89   207259.02   1414.16 o 
  -1   3   8    39957.04    39119.55   1775.75 o 
   2   3   8   180918.13   167286.91   2255.75 o 
  -6   4   8    27780.38    24869.71    545.52 o 
  -3   4   8     6286.45     9578.49    308.98 o 
   0   4   8      315.60      349.91    136.31 o 
   3   4   8      194.29     1169.73    293.59 o 
  -8   5   8    16837.81    15593.08    902.42 o 
  -5   5   8     1933.69     2371.37    231.36 o 
  -2   5   8    12151.83    14646.51    421.69 o 
   1   5   8    25446.20    24398.40    768.87 o 
   4   5   8     4227.95     6270.56    612.91 o 
 -10   6   8     7783.17     7191.13    658.94 o 
  -7   6   8    19869.83    18705.93    573.59 o 
  -4   6   8     7534.66     7948.06    408.84 o 
  -1   6   8     1262.18     1405.47    198.71 o 
   2   6   8     3046.53     2932.93    461.95 o 
   5   6   8     3503.99     5077.24    810.34 o 
 -12   7   8     6012.55     6445.08    897.58 o 
  -9   7   8    18497.33    18967.27   1015.26 o 
  -6   7   8    29895.48    31073.80    697.15 o 
  -3   7   8    48300.69    44460.52    762.65 o 
   0   7   8    21915.16    22867.96    942.75 o 
   3   7   8    49009.41    46453.52   1447.33 o 
   6   7   8     7213.94     6686.35    986.71 o 
 -14   8   8     3556.24     4524.98   1656.17 o 
 -11   8   8    31412.67    31589.96   2972.62 o 
  -8   8   8       49.39      111.09    250.05 o 
  -5   8   8    36569.54    35405.35    836.88 o 
  -2   8   8    36911.69    35788.85   1288.17 o 
   1   8   8    11901.65    12915.71    829.10 o 
   4   8   8    53410.64    53233.74   2143.37 o 
   7   8   8        3.74      533.18    990.87 o 
 -16   9   8    20476.92    22167.23   3213.26 o 
 -13   9   8     1412.20     1226.79   1071.09 o 
 -10   9   8    93341.00    95449.77   2721.36 o 
  -7   9   8     2273.02     2367.58    339.50 o 
  -4   9   8   124466.39   119783.84   1821.09 o 
  -1   9   8     6921.62     6322.45    631.33 o 
   2   9   8    51705.84    55609.89   2143.47 o 
   5   9   8      444.64      988.85    672.04 o 
 -15  10   8      241.31     2538.52   1519.34 o 
 -12  10   8    25947.87    25696.62   2859.37 o 
  -9  10   8      194.23     2105.31    430.78 o 
  -6  10   8     6943.72     6511.87    521.63 o 
  -3  10   8     1051.14     3093.57    517.32 o 
   0  10   8     1446.09     1581.45    597.92 o 
   3  10   8     2019.78     2487.10    788.12 o 
   6  10   8     4465.55     4011.77   1240.95 o 
 -14  11   8     4633.37     3038.68   1604.27 o 
 -11  11   8    16418.32    16250.31   2430.00 o 
  -8  11   8     8132.18     8644.44    663.81 o 
  -5  11   8     6625.46     8050.78    716.13 o 
  -2  11   8     9973.11     9553.65   1315.31 o 
   1  11   8      691.81      445.97    554.40 o 
   4  11   8     1280.12      738.85    666.71 o 
 -13  12   8     1127.49     1259.82   1193.77 o 
 -10  12   8     2563.25     3191.01    927.08 o 
  -7  12   8     7788.71     7635.77    666.09 o 
  -4  12   8      355.60     2078.08    904.16 o 
  -1  12   8      429.10     1120.20    749.25 o 
   2  12   8     2948.76     3502.69    934.06 o 
 -15  13   8       21.13      207.61   1278.70 o 
 -12  13   8     9185.87    10503.25   2217.67 o 
  -9  13   8     2369.95     2530.41    739.39 o 
  -6  13   8    17650.93    16416.68   1714.45 o 
  -3  13   8     2778.38     3557.66   1089.31 o 
   0  13   8     6649.43     8325.13   1544.60 o 
 -14  14   8     2031.86     2840.50   1679.76 o 
 -11  14   8     1230.31     2099.71   1387.22 o 
  -8  14   8     5309.09     3602.41   1041.64 o 
  -5  14   8       27.74       52.17    661.71 o 
  -2  14   8    22050.04    20695.08   2982.05 o 
 -13  15   8      373.06      448.25   1325.88 o 
 -10  15   8    45262.90    45929.69   2748.62 o 
  -7  15   8      636.46        0.00    742.31 o 
  -4  15   8    32922.25    33672.60   2595.59 o 
  -9  16   8     8087.84    10014.18   1638.51 o 
  -6  16   8      236.67      221.86    820.20 o 
   0   0   9    49452.89    52988.82   1089.63 o 
   1   1   9     7100.99     6682.47    292.41 o 
  -1   2   9      702.52      734.50    145.52 o 
   2   2   9   388896.06   366556.50   5435.79 o 
  -3   3   9    43480.10    43942.46    677.09 o 
   0   3   9      373.14      402.12    160.11 o 
   3   3   9    54835.63    54755.62   1244.64 o 
  -5   4   9    56522.95    52598.69    711.48 o 
  -2   4   9     6836.66    13043.56    397.65 o 
   1   4   9    46597.44    43064.95   1079.78 o 
   4   4   9    17808.43    18597.34    885.63 o 
  -7   5   9       55.81        0.00    233.60 o 
  -4   5   9     5096.94     6430.07    318.14 o 
  -1   5   9     5189.73     6119.93    330.32 o 
   2   5   9     2908.09     2556.06    430.24 o 
   5   5   9     3387.76     3285.95    538.50 o 
  -9   6   9      308.80      534.51    402.40 o 
  -6   6   9    19406.84    20453.26    622.19 o 
  -3   6   9      780.26     1715.09    242.53 o 
   0   6   9    34706.10    34369.95    954.32 o 
   3   6   9     5622.33     7161.52    659.10 o 
   6   6   9     2848.50     2809.79    738.54 o 
 -11   7   9     1466.17     1592.38    705.88 o 
  -8   7   9      318.91      357.42    273.55 o 
  -5   7   9        5.05       97.60    201.21 o 
  -2   7   9    15877.15    16102.44    556.53 o 
   1   7   9      274.20        0.00    280.99 o 
   4   7   9    35277.57    37012.23   1930.50 o 
   7   7   9     1507.15     1313.77    824.05 o 
 -13   8   9     3747.51     5110.07   1632.58 o 
 -10   8   9    31884.27    32854.36   1393.39 o 
  -7   8   9     4773.55     5316.53    467.11 o 
  -4   8   9   165906.44   154323.53   1724.46 o 
  -1   8   9      612.91      879.71    347.76 o 
   2   8   9    82343.84    78555.23   1925.67 o 
   5   8   9     4658.56     4687.67    916.13 o 
   8   8   9    10372.67    10031.40   2401.69 o 
 -15   9   9     1997.76     3095.30   1627.86 o 
 -12   9   9    21138.87    20539.37   2661.20 o 
  -9   9   9    51439.69    52683.78   1364.92 o 
  -6   9   9     4548.77     4761.75    422.98 o 
  -3   9   9    72743.92    71824.75   1473.93 o 
   0   9   9     2359.42     2299.60    495.45 o 
   3   9   9    63032.29    62900.94   2385.39 o 
   6   9   9      756.76      407.76    652.50 o 
 -14  10   9     2062.38     1958.15   1382.50 o 
 -11  10   9    61113.79    61736.07   4199.41 o 
  -8  10   9     3757.88     3567.83    500.74 o 
  -5  10   9    57958.77    56579.87   1403.91 o 
  -2  10   9       52.59     1517.53    451.99 o 
   1  10   9     5495.33     6004.59    940.92 o 
   4  10   9      922.63     1077.82    683.45 o 
 -13  11   9     2210.66     1311.73   1259.82 o 
 -10  11   9      770.38     2746.13   1292.85 o 
  -7  11   9     5525.23     5788.97    531.78 o 
  -4  11   9      364.28      629.72    383.25 o 
  -1  11   9     3915.37     2946.95    733.31 o 
   2  11   9      852.49      128.62    547.89 o 
 -15  12   9     2398.17     1797.73   1575.96 o 
 -12  12   9      331.17        0.00    943.69 o 
  -9  12   9     3453.98     2531.80    618.49 o 
  -6  12   9     2343.54     2394.45    691.24 o 
  -3  12   9     4291.33     4376.17   1115.32 o 
   0  12   9      328.99      779.00    825.72 o 
   3  12   9       83.94      620.60    736.08 o 
 -14  13   9      800.19        0.00   1184.33 o 
 -11  13   9     4358.00     3345.37   1571.24 o 
  -8  13   9     3851.43     4102.92   1082.13 o 
  -5  13   9      562.11      912.34    758.52 o 
  -2  13   9     8924.83     8770.65   1479.48 o 
   1  13   9     4945.53     6510.98   1495.92 o 
 -13  14   9     1331.45     2057.24   1486.31 o 
 -10  14   9    25967.96    24072.45   1653.15 o 
  -7  14   9     2242.29     2404.00   1027.69 o 
  -4  14   9    17993.46    14821.25   1803.07 o 
  -1  14   9      719.22      193.31    851.77 o 
 -12  15   9      337.97      287.82   1089.96 o 
  -9  15   9    24554.55    29434.28   2319.37 o 
  -6  15   9       11.40        0.00    638.87 o 
  -3  15   9    42392.14    45033.71   3025.70 o 
  -8  16   9      136.81      284.30    807.19 o 
  -1   1  10    14443.10    14015.00    383.10 o 
  -3   2  10    59139.18    56316.21    887.44 o 
   0   2  10    16341.60    18377.66    465.66 o 
  -5   3  10   237334.25   226716.38   2678.68 o 
  -2   3  10     5928.55     6352.71    304.48 o 
   1   3  10    52018.56    48833.61    927.38 o 
  -7   4  10       25.03      115.94    291.74 o 
  -4   4  10    15775.52    17028.30    476.09 o 
  -1   4  10    11735.62    11707.23    459.88 o 
   2   4  10     4707.22     3949.22    460.83 o 
  -9   5  10     5410.67     5451.08    691.05 o 
  -6   5  10     1587.44     1513.74    270.02 o 
  -3   5  10    13260.84    17180.06    569.17 o 
   0   5  10      244.80      266.66    158.95 o 
   3   5  10     3355.54     5665.78    587.58 o 
 -11   6  10     5651.11     4595.73   1024.44 o 
  -8   6  10       41.48        0.00    257.52 o 
  -5   6  10     6129.20     5712.84    335.22 o 
  -2   6  10     1872.00     2249.55    245.25 o 
   1   6  10     6444.21     5873.77    584.15 o 
   4   6  10    15248.70    15543.07    954.28 o 
 -13   7  10     5909.52     6429.72   1242.07 o 
 -10   7  10      914.08      875.04    454.36 o 
  -7   7  10    16225.91    17337.48    724.00 o 
  -4   7  10    17297.95    16051.63    608.17 o 
  -1   7  10       90.42      891.12    307.61 o 
   2   7  10    10749.89     9694.89    772.31 o 
   5   7  10     7057.99     6810.23    999.42 o 
 -15   8  10     4130.66     5685.72   1906.25 o 
 -12   8  10       41.75      254.80    915.38 o 
  -9   8  10    44899.07    40545.27   1354.44 o 
  -6   8  10      146.86      448.73    255.58 o 
  -3   8  10   105813.45   100454.81   1592.91 o 
   0   8  10     4824.70     4844.00    605.78 o 
   3   8  10    62274.06    67179.35   2405.18 o 
   6   8  10      343.25      172.91    596.82 o 
 -14   9  10       96.91        0.00    858.76 o 
 -11   9  10    85338.86    80694.77   4709.00 o 
  -8   9  10     1533.61     3133.20    435.33 o 
  -5   9  10    65365.14    60894.64   1185.86 o 
  -2   9  10     3166.98     3295.07    528.52 o 
   1   9  10    23949.05    21969.04   1440.00 o 
   4   9  10     4611.22     5637.89   1000.81 o 
   7   9  10      855.27     1071.09   1316.44 o 
 -13  10  10     1341.58      882.35   1146.58 o 
 -10  10  10    13404.78    15028.23   2222.39 o 
  -7  10  10      470.74      301.98    320.01 o 
  -4  10  10    28696.06    29021.89   1072.52 o 
  -1  10  10       98.36      253.09    474.90 o 
   2  10  10    11516.17    10194.48   1204.24 o 
   5  10  10     1482.53     1015.57    749.85 o 
 -15  11  10     3695.99     2132.73   1533.49 o 
 -12  11  10     3620.41     4671.26   1679.76 o 
  -9  11  10     2734.97     3955.41    687.60 o 
  -6  11  10      213.16      328.57    412.36 o 
  -3  11  10      530.92     2329.88    902.21 o 
   0  11  10     7287.01     7687.09   1057.86 o 
   3  11  10     1383.39     1624.14    781.01 o 
 -14  12  10      644.63     1113.55   1269.26 o 
 -11  12  10      306.31      566.21   1085.24 o 
  -8  12  10      390.34      409.58    553.12 o 
  -5  12  10     8852.30     8742.98   1339.50 o 
  -2  12  10      120.70       58.05    657.18 o 
   1  12  10     3139.76     2831.79    895.20 o 
 -13  13  10     1219.94     2953.74   1561.80 o 
 -10  13  10      534.37      348.72    662.40 o 
  -7  13  10      185.18      181.57    736.04 o 
  -4  13  10       83.54       72.04    678.66 o 
  -1  13  10      304.51       95.04    734.41 o 
 -12  14  10     1416.28     1665.61   1472.15 o 
  -9  14  10    12822.55    12856.72   1625.38 o 
  -6  14  10      402.31      240.91   1307.01 o 
  -3  14  10    31544.15    32393.58   2532.44 o 
 -11  15  10    19021.37    20685.64   2925.43 o 
  -8  15  10     4778.81     4584.05   1722.23 o 
  -5  15  10     9209.14     8588.82   1581.43 o 
  -7  16  10       72.11        0.00    801.57 o 
   0   1  11    31370.69    31001.54    600.88 o 
  -2   2  11     9882.08    10969.76    407.35 o 
   1   2  11    79001.41    75666.36    917.63 o 
  -4   3  11    43801.71    42200.14    776.44 o 
  -1   3  11    12156.16    12740.52    472.82 o 
   2   3  11    21138.93    19941.80    585.97 o 
  -6   4  11     4503.05     4533.22    453.61 o 
  -3   4  11     3782.48     4058.73    297.13 o 
   0   4  11     1385.11     1347.43    202.37 o 
   3   4  11      365.47      543.51    335.03 o 
  -8   5  11      238.98      668.33    402.55 o 
  -5   5  11      176.41      209.92    212.34 o 
  -2   5  11     5002.97     4987.34    353.57 o 
   1   5  11    11856.63    11649.66    645.02 o 
   4   5  11     5272.63     4654.66    672.57 o 
 -10   6  11     3884.28     3317.12    893.70 o 
  -7   6  11     4031.87     5259.66    515.99 o 
  -4   6  11     1427.56     1751.90    290.22 o 
  -1   6  11     3751.94     4704.94    471.53 o 
   2   6  11      836.49     1514.80    444.31 o 
   5   6  11      190.48      137.62    523.76 o 
 -12   7  11    12627.69    12817.16   1518.54 o 
  -9   7  11     2110.88     1756.15    523.80 o 
  -6   7  11    18279.13    19020.65    752.57 o 
  -3   7  11    12981.79    11892.84    553.05 o 
   0   7  11    16302.80    18029.65    930.25 o 
   3   7  11    13944.29    14542.04   1247.11 o 
   6   7  11      608.33      375.18    620.49 o 
 -14   8  11      555.75      292.54    957.84 o 
 -11   8  11    10883.13    11392.53   1410.50 o 
  -8   8  11      142.18      112.02    311.75 o 
  -5   8  11     7155.71     7176.53    486.85 o 
  -2   8  11    10163.50    10158.11    705.74 o 
   1   8  11     3524.20     3348.50    641.88 o 
   4   8  11     9555.23    10964.11   1222.22 o 
   7   8  11      436.83        0.00   1075.80 o 
 -13   9  11     1774.95     1703.36   1283.42 o 
 -10   9  11    34893.82    30608.52   2949.03 o 
  -7   9  11      398.50      231.31    292.79 o 
  -4   9  11    43608.49    41413.48   1113.83 o 
  -1   9  11     2258.32     2598.75    601.50 o 
   2   9  11    21171.47    21652.04   1502.44 o 
   5   9  11       94.13      330.35    638.33 o 
 -15  10  11      656.21        0.00   1038.06 o 
 -12  10  11     4477.46     4454.21   1646.74 o 
  -9  10  11     2190.44     2544.15    596.55 o 
  -6  10  11     3052.89     2946.50    712.23 o 
  -3  10  11       30.32      326.70    424.92 o 
   0  10  11     2056.12     2353.33    720.72 o 
   3  10  11        4.62      298.76    598.05 o 
 -14  11  11       12.63        0.00   1089.96 o 
 -11  11  11       30.73        0.00    957.84 o 
  -8  11  11     7465.38     7259.35    953.16 o 
  -5  11  11      931.91      919.31    575.42 o 
  -2  11  11     8281.56     7256.37    989.56 o 
   1  11  11     2712.43     2984.33    820.51 o 
   4  11  11     1221.18     1203.26    839.59 o 
 -13  12  11      992.50     1585.40   1283.42 o 
 -10  12  11     1154.12     1882.66   1307.01 o 
  -7  12  11       88.59      114.68    572.19 o 
  -4  12  11      967.82     1582.97    855.75 o 
  -1  12  11      554.16      656.38    847.38 o 
   2  12  11     2389.21     3137.53    945.74 o 
 -12  13  11     3623.77     3538.83   1693.92 o 
  -9  13  11      136.71      286.44    571.30 o 
  -6  13  11     7569.93     8655.07   1449.61 o 
  -3  13  11     1889.74     2279.10    958.43 o 
   0  13  11      644.28     1252.39    952.44 o 
 -11  14  11       20.34        0.00   1141.86 o 
  -8  14  11     1718.38     1762.77    973.40 o 
  -5  14  11       74.58        0.00    769.01 o 
  -2  14  11     4726.88     5219.62   1656.17 o 
 -10  15  11    13137.71    10961.37   1661.46 o 
  -7  15  11       60.08        0.00    732.32 o 
  -4  15  11     7781.75     7512.55   1560.07 o 
   0   0  12    24438.95    21150.59    973.93 o 
   1   1  12    19852.31    20164.49    540.93 o 
  -1   2  12     5718.86     6192.82    352.61 o 
   2   2  12    21041.79    21362.13    526.05 o 
  -3   3  12       25.59       46.40    162.85 o 
   0   3  12      421.34      566.14    181.91 o 
   3   3  12     2899.53     2347.60    453.60 o 
  -5   4  12      418.68      563.15    293.85 o 
  -2   4  12      376.02      585.06    236.49 o 
   1   4  12    12624.10    11501.65    698.85 o 
   4   4  12       64.72        0.00    367.47 o 
  -7   5  12     9163.11     9672.94    652.35 o 
  -4   5  12     4954.47     4088.63    388.02 o 
  -1   5  12     1797.37     1592.59    381.18 o 
   2   5  12    12790.53    12995.23    920.32 o 
   5   5  12     3378.83     2983.74    940.59 o 
  -9   6  12     2525.27     2357.27    661.33 o 
  -6   6  12    28286.53    28362.09    980.49 o 
  -3   6  12     3067.38     3169.99    372.05 o 
   0   6  12    25118.84    24541.35    913.68 o 
   3   6  12      304.15       83.79    404.09 o 
   6   6  12     5765.17     6943.13   1283.19 o 
 -11   7  12     5074.41     5189.69   1107.58 o 
  -8   7  12       24.53       13.67    309.06 o 
  -5   7  12    13545.92    12924.31    637.24 o 
  -2   7  12     1169.51     1246.12    325.97 o 
   1   7  12     7284.78     7578.49    713.61 o 
   4   7  12       48.44        0.00    508.08 o 
   7   7  12     1895.92     1805.91    950.77 o 
 -13   8  12     3873.75     3260.44   1524.06 o 
 -10   8  12     1576.87     2480.42    863.47 o 
  -7   8  12     2955.03     3270.07    487.20 o 
  -4   8  12     3176.30     2965.42    423.28 o 
  -1   8  12      508.29      485.46    381.55 o 
   2   8  12     2491.09     2221.79    716.03 o 
   5   8  12      218.19      577.86    631.87 o 
 -15   9  12      226.59     2618.73   1608.99 o 
 -12   9  12      479.59      740.80   1052.21 o 
  -9   9  12       30.78      652.83    543.10 o 
  -6   9  12      724.64      497.11    349.29 o 
  -3   9  12     5404.82     3769.86    516.25 o 
   0   9  12       68.62      346.40    593.23 o 
   3   9  12     1420.34     1378.05    707.19 o 
   6   9  12       54.97      431.80    735.70 o 
 -14  10  12     1744.01     1925.12   1424.97 o 
 -11  10  12     2909.70      868.19   1066.37 o 
  -8  10  12       64.72      707.57    479.46 o 
  -5  10  12      203.72      452.58    372.97 o 
  -2  10  12     6519.75     4939.79    876.04 o 
   1  10  12      366.77      556.37    585.78 o 
   4  10  12      641.59      636.40    703.60 o 
 -13  11  12      404.49      514.31   1193.77 o 
 -10  11  12     7228.14     7294.71   1859.07 o 
  -7  11  12     1264.44     1178.14    619.18 o 
  -4  11  12     1712.34     1559.23    666.14 o 
  -1  11  12      551.14      299.03    590.82 o 
   2  11  12     8916.47     9025.96   1253.56 o 
 -12  12  12     1598.47     2123.30   1396.66 o 
  -9  12  12      259.74        0.00    551.80 o 
  -6  12  12    19223.48    20578.92   2585.71 o 
  -3  12  12     3001.19     2122.56    988.39 o 
   0  12  12     7867.77    10550.88   1814.24 o 
 -11  13  12    10159.08    13593.83   2453.59 o 
  -8  13  12      189.93      177.54    757.45 o 
  -5  13  12     5937.23     4829.74   1254.17 o 
  -2  13  12      237.55      362.42    823.11 o 
 -10  14  12      131.76        0.00    741.09 o 
  -7  14  12       42.01      350.55    836.58 o 
  -4  14  12      536.71        0.00    748.48 o 
  -9  15  12      947.69      868.06    965.62 o 
  -6  15  12      803.47        0.00   1012.11 o 
  -1   1  13    23463.44    24361.41    630.05 o 
  -3   2  13    17382.70    17201.62    528.76 o 
   0   2  13     9573.24    10573.04    449.15 o 
  -5   3  13      909.82      821.06    313.59 o 
  -2   3  13      403.26      763.22    251.04 o 
   1   3  13      576.72      844.85    310.66 o 
  -7   4  13      664.78      436.71    361.06 o 
  -4   4  13     1502.40     1866.90    318.03 o 
  -1   4  13      288.81      239.29    229.09 o 
   2   4  13    18073.33    17916.62    899.94 o 
  -9   5  13      613.41      295.52    625.19 o 
  -6   5  13    22089.60    23234.59    925.83 o 
  -3   5  13     3548.40     3043.22    381.30 o 
   0   5  13    21773.55    20746.87    940.82 o 
   3   5  13     1726.30     2351.08    554.95 o 
 -11   6  13     5691.14     4793.26   1130.68 o 
  -8   6  13      775.16     1332.01    435.72 o 
  -5   6  13    22260.65    21711.01    891.14 o 
  -2   6  13      406.59      271.06    288.25 o 
   1   6  13    29567.00    29466.99   1331.95 o 
   4   6  13      528.29      838.72    715.38 o 
 -13   7  13    13236.36    17508.31   1868.26 o 
 -10   7  13      424.59      554.22    689.36 o 
  -7   7  13    20017.41    19813.56    954.49 o 
  -4   7  13     3613.83     4335.65    495.76 o 
  -1   7  13    11549.25    12462.68    741.35 o 
   2   7  13      261.03      147.38    486.14 o 
   5   7  13     4280.01     4361.25   1150.55 o 
 -15   8  13       20.74        0.00    990.87 o 
 -12   8  13    10015.29    11643.07   1533.32 o 
  -9   8  13     5356.05     5334.07    875.79 o 
  -6   8  13    13532.97    14887.39    822.56 o 
  -3   8  13     5859.14     5567.66    534.26 o 
   0   8  13     2920.57     2765.38    628.37 o 
   3   8  13     1081.35     1310.56    673.59 o 
   6   8  13      144.69        0.00    775.43 o 
 -14   9  13      873.39      141.55   1099.40 o 
 -11   9  13     2433.81     2930.15   1448.56 o 
  -8   9  13       63.03      346.83    425.51 o 
  -5   9  13      743.28      196.07    411.18 o 
  -2   9  13      462.25      398.20    419.41 o 
   1   9  13     3807.02     3164.31    837.75 o 
   4   9  13      710.89     1049.73    715.07 o 
 -13  10  13      156.31      537.90   1080.52 o 
 -10  10  13       69.51      835.16   1137.14 o 
  -7  10  13      512.02      796.72    607.67 o 
  -4  10  13     8206.99     7417.97    820.91 o 
  -1  10  13     1747.17     1622.69    652.96 o 
   2  10  13     6842.38     5260.25   1027.84 o 
 -12  11  13     3183.97     2816.91   1524.06 o 
  -9  11  13     2092.97     2071.63    708.17 o 
  -6  11  13     4917.44     5037.43    920.93 o 
  -3  11  13      616.57      354.19    550.93 o 
   0  11  13     1781.99     2711.46    844.64 o 
   3  11  13     1146.51     1166.22    761.07 o 
 -11  12  13     6076.00     7563.66   2024.21 o 
  -8  12  13       79.65     1014.51    651.57 o 
  -5  12  13     9808.26    10836.51   2073.75 o 
  -2  12  13     1008.18      290.27    785.73 o 
   1  12  13    13109.65    13039.74   1490.39 o 
 -13  13  13     5572.38     6336.87   2189.36 o 
 -10  13  13     1628.72     2439.43   1476.87 o 
  -7  13  13     6377.77     5857.86   1320.91 o 
  -4  13  13     4200.98     5824.45   1376.21 o 
  -1  13  13      597.14     1356.56    966.51 o 
  -9  14  13       40.65      413.31    877.11 o 
  -6  14  13     2079.80     1300.64    915.99 o 
  -3  14  13      991.88      459.55    931.78 o 
  -8  15  13      171.16       65.04    845.00 o 
   0   1  14    32265.35    33466.88    759.35 o 
  -2   2  14     2116.88     2112.82    279.79 o 
   1   2  14    12444.18    12953.50    535.78 o 
  -4   3  14    13515.49    14719.06    750.55 o 
  -1   3  14     7832.47     7658.64    425.47 o 
   2   3  14     8377.51     9597.38    657.53 o 
  -6   4  14     6129.23     5373.19    551.45 o 
  -3   4  14     3329.00     2415.15    362.63 o 
   0   4  14      675.45     1013.93    371.05 o 
   3   4  14     2085.94     2100.32    483.36 o 
  -8   5  14    16474.30    14495.88   1222.19 o 
  -5   5  14    27070.70    28781.08   1031.35 o 
  -2   5  14     7814.03     7475.91    587.75 o 
   1   5  14    16359.01    16939.89    908.24 o 
   4   5  14      987.93     1031.70    943.69 o 
 -10   6  14     2781.82     2747.94    908.66 o 
  -7   6  14     4135.17     4934.18    569.48 o 
  -4   6  14      508.30      472.24    317.22 o 
  -1   6  14    11453.35    10879.42    704.07 o 
   2   6  14     2808.76     2995.22    742.45 o 
   5   6  14     4268.17     4153.83   1120.63 o 
 -12   7  14    14234.91    14232.43   1699.62 o 
  -9   7  14     2885.47     4262.32   1050.20 o 
  -6   7  14    19895.68    18939.02    978.25 o 
  -3   7  14     1275.00     1352.31    389.59 o 
   0   7  14     9784.04     9818.61   1042.00 o 
   3   7  14     1858.57      955.77    750.68 o 
   6   7  14     1074.56     1904.87    967.33 o 
 -14   8  14     1593.42      901.22   1207.92 o 
 -11   8  14     7336.45     6476.77   1267.73 o 
  -8   8  14     3776.57     4437.91    699.83 o 
  -5   8  14     8242.70     9101.04   1004.80 o 
  -2   8  14    10466.60     9470.64    870.56 o 
   1   8  14     5287.56     4849.96    912.24 o 
   4   8  14     8530.08     6007.68   1323.59 o 
 -13   9  14      925.41      542.62   1207.92 o 
 -10   9  14     6256.93     6614.40   1849.63 o 
  -7   9  14       28.54       33.42    489.13 o 
  -4   9  14     5779.31     6341.10    791.17 o 
  -1   9  14     4278.29     4039.88    863.46 o 
   2   9  14     3166.59     3041.18    895.18 o 
   5   9  14     1047.08     1883.11   1019.18 o 
 -12  10  14     2300.29     2179.92   1424.97 o 
  -9  10  14     3567.67     2798.03   1420.25 o 
  -6  10  14      959.71      860.69    512.93 o 
  -3  10  14      204.75       19.87    523.76 o 
   0  10  14      298.58      395.14    568.19 o 
   3  10  14     2052.46     2170.78    925.24 o 
 -11  11  14    10983.09    10073.87   2217.67 o 
  -8  11  14     2033.67     2689.65    824.98 o 
  -5  11  14    18188.17    20030.60   1945.15 o 
  -2  11  14     4663.56     5371.74    993.78 o 
   1  11  14     6624.53     8432.67   1252.01 o 
 -13  12  14     2236.08     2510.21   1519.34 o 
 -10  12  14       71.50      401.07   1080.52 o 
  -7  12  14      213.17     1094.56    808.83 o 
  -4  12  14     4651.26     4646.03   1264.04 o 
  -1  12  14      315.55      510.15    840.76 o 
 -12  13  14     4104.15     4095.61   1774.13 o 
  -9  13  14      196.66        0.00    651.14 o 
  -6  13  14     3046.13     2294.86   1007.59 o 
  -3  13  14      333.92      664.55    906.73 o 
  -8  14  14     3749.52     4448.91   1293.91 o 
  -5  14  14     1656.60     1113.68    977.88 o 
   0   0  15    36559.26    33925.48   1381.64 o 
   1   1  15     9369.70     9315.63    468.51 o 
  -1   2  15     1557.56     1848.34    289.78 o 
   2   2  15    27848.29    27817.47    997.81 o 
  -3   3  15      275.20       29.86    252.22 o 
   0   3  15    12986.92    12715.49    656.28 o 
   3   3  15      164.87     1182.81    388.57 o 
  -5   4  15     6991.28     7462.97    623.58 o 
  -2   4  15    45508.21    40782.84   1048.09 o 
   1   4  15    22124.57    20758.82   1001.11 o 
   4   4  15    32974.93    33019.91   2165.35 o 
  -7   5  15      756.04     1799.44    527.22 o 
  -4   5  15      927.99     1365.97    391.98 o 
  -1   5  15    13286.73    13105.01    755.63 o 
   2   5  15      406.59        0.00    391.12 o 
   5   5  15    11005.99    11471.15   1514.04 o 
  -9   6  15     6619.58     5237.29   1166.82 o 
  -6   6  15     8478.99     8921.59    849.25 o 
  -3   6  15    10473.76     9151.67    671.75 o 
   0   6  15     2841.74     2567.20    522.23 o 
   3   6  15      419.66      131.17    621.42 o 
   6   6  15     3523.35     3146.69   1097.06 o 
 -11   7  15     2003.03     1766.52    947.45 o 
  -8   7  15      259.51      531.83    469.05 o 
  -5   7  15     6931.22     6827.64    918.28 o 
  -2   7  15     3130.60     3316.06    620.44 o 
   1   7  15    13485.84    12953.29   1511.76 o 
   4   7  15     1987.64     2418.04    973.23 o 
   7   7  15      180.79        0.00    821.01 o 
 -13   8  15     2792.13     2937.71   1106.47 o 
 -10   8  15      236.57     1134.90    805.33 o 
  -7   8  15     3515.25     3231.00    790.52 o 
  -4   8  15    11607.75    12801.15   1440.24 o 
  -1   8  15     1721.27     1185.27    606.62 o 
   2   8  15     5649.69     6593.01   1465.08 o 
   5   8  15      959.97     1417.70    894.09 o 
 -12   9  15     3221.04     2708.38   1509.90 o 
  -9   9  15     2723.97     2842.40    950.97 o 
  -6   9  15       92.46      309.17    554.13 o 
  -3   9  15     2314.70     2025.42    664.61 o 
   0   9  15    13796.40    12174.96   1295.06 o 
   3   9  15     6761.52     6683.19   1399.37 o 
 -11  10  15     7583.17    10220.14   2293.16 o 
  -8  10  15    18443.99    17944.25   1782.65 o 
  -5  10  15     7451.64     8526.56    928.32 o 
  -2  10  15    10474.96    11639.43   1253.18 o 
   1  10  15       76.29        0.00    624.27 o 
 -13  11  15      212.84      287.82   1236.23 o 
 -10  11  15       20.76        0.00    920.10 o 
  -7  11  15    14124.00    17003.01   1454.62 o 
  -4  11  15      222.89      373.72    595.63 o 
  -1  11  15    10507.79     9708.17   1252.79 o 
   2  11  15     3695.51     3673.83   1029.30 o 
 -12  12  15     2196.75     2231.82   1604.27 o 
  -9  12  15     9629.17     9356.08   1507.42 o 
  -6  12  15     7131.57     6985.31   1429.17 o 
  -3  12  15     4030.93     2246.45   1068.86 o 
   0  12  15     3478.59     2814.70    938.51 o 
 -11  13  15      806.60      108.52   1184.33 o 
  -8  13  15       63.10      250.36    845.74 o 
  -5  13  15     5704.35     6510.92   1472.51 o 
  -2  13  15       13.67      561.53    906.75 o 
  -7  14  15       72.49      206.90    878.52 o 
  -1   1  16     1404.06     1361.22    280.94 o 
  -3   2  16     3088.53     4256.57    467.71 o 
   0   2  16       54.30        0.00    216.38 o 
  -5   3  16    24951.60    22518.94    979.32 o 
  -2   3  16    20048.48    19855.66    720.40 o 
   1   3  16      679.20     2596.15    419.65 o 
  -7   4  16    37757.91    38074.88   1543.17 o 
  -4   4  16     3194.59     2669.50    477.36 o 
  -1   4  16    81986.68    77568.98   1651.14 o 
   2   4  16     4129.92     4342.90    615.42 o 
  -9   5  16    48511.12    46452.07   2635.56 o 
  -6   5  16     4274.58     3313.91    644.53 o 
  -3   5  16    51890.44    50454.23   1638.25 o 
   0   5  16       33.86      333.39    328.84 o 
   3   5  16    14597.58    13621.89   1583.01 o 
 -11   6  16     1382.34     1441.09    880.51 o 
  -8   6  16    10282.05    10846.83   1453.95 o 
  -5   6  16     1575.41     1988.76    697.04 o 
  -2   6  16    11420.35    13031.15    974.99 o 
   1   6  16     9061.75     8054.82   1260.96 o 
   4   6  16     1204.73     1671.70    872.35 o 
 -13   7  16     3044.79     2058.83   1008.96 o 
 -10   7  16     5335.80     6230.19   1290.85 o 
  -7   7  16     1871.39     2189.60    592.18 o 
  -4   7  16       54.32      887.77    611.46 o 
  -1   7  16     3136.21     2194.14    576.51 o 
   2   7  16      360.01      487.34    699.49 o 
   5   7  16     1670.53     1728.85    933.56 o 
 -12   8  16     2974.21     3722.46   1201.11 o 
  -9   8  16     6119.00     6564.12   1287.54 o 
  -6   8  16     1278.81     1446.85    665.19 o 
  -3   8  16     7684.34     8411.69   1066.85 o 
   0   8  16     3555.42     3441.09   1036.60 o 
   3   8  16     6310.27     7296.26   1408.34 o 
 -11   9  16     4710.57     5784.81   1887.38 o 
  -8   9  16     2337.65     2373.25    804.92 o 
  -5   9  16     4334.77     5607.68    937.91 o 
  -2   9  16     3186.23     3220.68   1020.80 o 
   1   9  16       62.00     1254.04    891.39 o 
   4   9  16      393.11      252.52    845.19 o 
 -13  10  16     2165.64     2283.73   1613.71 o 
 -10  10  16       54.94     1307.01   1335.32 o 
  -7  10  16    27706.52    29123.52   1732.25 o 
  -4  10  16     3413.16     3493.66   1039.61 o 
  -1  10  16    31635.20    32125.32   2334.02 o 
   2  10  16     2719.27     2877.80   1106.17 o 
 -12  11  16     1119.15     1075.80   1443.84 o 
  -9  11  16    24123.99    22030.40   2963.18 o 
  -6  11  16      934.56     1071.09   1292.85 o 
  -3  11  16    10499.91     9213.97   1222.62 o 
   0  11  16     5947.53     4540.59   1038.71 o 
 -11  12  16      279.51      665.30   1245.67 o 
  -8  12  16    13700.48    15970.50   1864.50 o 
  -5  12  16     1394.03      815.64    905.81 o 
  -2  12  16    12606.43    11255.48   1799.95 o 
 -10  13  16     3702.46     2321.47   1698.64 o 
  -7  13  16      470.23      686.98    948.57 o 
  -4  13  16      123.03      129.82    881.69 o 
   0   1  17     1226.25      587.37    258.65 o 
  -2   2  17      204.21       15.55    273.18 o 
   1   2  17     5021.22     6600.98    558.64 o 
  -4   3  17     2920.94     4046.76    544.03 o 
  -1   3  17    64115.13    64220.08   1387.01 o 
   2   3  17     1280.25     3359.36    528.08 o 
  -6   4  17       46.52        0.00    398.22 o 
  -3   4  17    45568.22    44341.97   1486.62 o 
   0   4  17     7004.03     7053.49    649.22 o 
   3   4  17    17155.76    16514.97   1936.92 o 
  -8   5  17    39745.88    37577.84   2441.94 o 
  -5   5  17     2825.92     2321.87    594.36 o 
  -2   5  17    86283.98    84281.76   2016.56 o 
   1   5  17     4989.50     4632.54    720.39 o 
   4   5  17    33561.85    35425.55   2413.91 o 
 -10   6  17    27653.66    28790.08   2289.14 o 
  -7   6  17       14.54      194.49    461.28 o 
  -4   6  17     4709.27     4170.97    837.20 o 
  -1   6  17      133.37      176.56    432.33 o 
   2   6  17      300.54      329.86    710.05 o 
   5   6  17      116.82        0.00    720.26 o 
 -12   7  17      249.20      374.15    824.88 o 
  -9   7  17     2511.10     2863.47   1057.91 o 
  -6   7  17     2323.84     2153.68    746.59 o 
  -3   7  17        2.94      777.48    605.47 o 
   0   7  17      271.18      376.72    741.68 o 
   3   7  17      436.71      471.73    813.51 o 
   6   7  17      336.80        0.00    784.06 o 
 -11   8  17     3185.56     4815.47   2090.27 o 
  -8   8  17      516.05        0.00    563.90 o 
  -5   8  17     2568.10     3330.97    829.20 o 
  -2   8  17     2425.05     2130.35    961.00 o 
   1   8  17      560.14      199.75    745.71 o 
   4   8  17     1047.97      642.59    878.57 o 
 -10   9  17     7263.23     8036.80   1449.10 o 
  -7   9  17     5209.79     5797.41   1011.22 o 
  -4   9  17     5684.09     6099.71   1000.26 o 
  -1   9  17    10470.40    10864.90   1566.44 o 
   2   9  17     2514.20     2785.70   1073.77 o 
 -12  10  17       51.09        0.00   1146.58 o 
  -9  10  17     7280.79     7304.15   2080.83 o 
  -6  10  17     6008.50     7673.75   1109.15 o 
  -3  10  17     7326.77     9170.89   1479.65 o 
   0  10  17    23774.63    22898.59   2115.18 o 
 -11  11  17       40.22        0.00   1071.09 o 
  -8  11  17    49736.14    48384.58   2860.75 o 
  -5  11  17      902.56      580.37    842.97 o 
  -2  11  17    30688.97    28792.73   2315.85 o 
 -10  12  17     2619.38     3222.69   1712.79 o 
  -7  12  17      298.90     1193.77   1288.13 o 
  -4  12  17      477.50        0.00   1080.52 o 
  -6  13  17      950.81     2529.08   1797.73 o 
   0   0  18     6045.12     4529.36    735.00 o 
   1   1  18     2805.96     3018.28    453.40 o 
  -1   2  18     3130.03     4212.70    544.52 o 
   2   2  18    16781.42    17448.63    832.45 o 
  -3   3  18     2762.25     3546.33    527.42 o 
   0   3  18    13029.50    13760.10    760.72 o 
   3   3  18       23.96      138.32    547.83 o 
  -5   4  18     1140.27      943.76    516.71 o 
  -2   4  18    58740.11    58882.57   1726.53 o 
   1   4  18       16.11      341.95    447.15 o 
   4   4  18    27973.10    28170.87   2189.37 o 
  -7   5  18    12648.26    14289.02   1316.72 o 
  -4   5  18     4865.20     5291.57    944.15 o 
  -1   5  18    14968.83    15650.30   1101.20 o 
   2   5  18      119.95      662.83    714.00 o 
   5   5  18    13780.83    13368.57   1752.61 o 
  -9   6  18    24796.95    27786.95   2267.53 o 
  -6   6  18     3982.87     2709.30    804.84 o 
  -3   6  18    18505.11    18856.92   1441.58 o 
   0   6  18     1508.14      825.20    607.87 o 
   3   6  18     3618.95     2997.89   1080.69 o 
   6   6  18     1191.10     1468.41   1009.17 o 
 -11   7  18      405.03     1216.88    977.09 o 
  -8   7  18     1723.79      489.17    794.05 o 
  -5   7  18      960.69     1032.77    704.98 o 
  -2   7  18      155.41      264.23    579.51 o 
   1   7  18     2573.74     2196.52    939.10 o 
   4   7  18      792.07      370.40    824.10 o 
 -10   8  18     1897.67     3072.53   1139.30 o 
  -7   8  18     1293.03     1370.95    755.66 o 
  -4   8  18     5447.02     5235.44   1198.42 o 
  -1   8  18     1098.72      166.37    721.87 o 
   2   8  18     2919.51     4417.80   1230.66 o 
  -9   9  18      179.28      467.93    780.55 o 
  -6   9  18     2778.52     2222.72    797.90 o 
  -3   9  18     1397.13     1113.55    850.79 o 
   0   9  18     8228.13     8697.23   1518.03 o 
 -11  10  18     1794.83     4897.74   2024.21 o 
  -8  10  18    19088.96    20552.22   1640.75 o 
  -5  10  18      999.49      895.09    818.45 o 
  -2  10  18    33851.09    32315.82   3123.61 o 
   1  10  18      544.10     1840.00   1081.74 o 
 -10  11  18     4082.17     4444.77   1873.22 o 
  -7  11  18    19445.82    20362.15   2062.52 o 
  -4  11  18        9.23      298.35    819.09 o 
  -1  11  18    19337.92    22828.17   2342.71 o 
  -6  12  18       18.54       61.34   1344.76 o 
  -1   1  19     3077.01     3152.96    581.61 o 
  -3   2  19      922.26     1013.08    373.46 o 
   0   2  19      327.69      684.44    355.00 o 
  -5   3  19     7183.50     8220.09    919.83 o 
  -2   3  19     8295.86     8665.15    816.72 o 
   1   3  19      550.70     1413.43    508.76 o 
  -7   4  19    13041.38    15055.69   1738.87 o 
  -4   4  19        4.15      529.07    622.70 o 
  -1   4  19    29520.79    30355.84   1795.62 o 
   2   4  19      111.25      536.32    627.11 o 
  -9   5  19    29624.50    28764.88   2331.14 o 
  -6   5  19       56.26      214.77    589.45 o 
  -3   5  19    24934.22    24933.95   1640.34 o 
   0   5  19       26.89        0.00    537.85 o 
   3   5  19     1960.92     1313.53    875.81 o 
 -11   6  19       54.36      436.70    877.01 o 
  -8   6  19      508.63      860.70    825.96 o 
  -5   6  19     1897.99     1865.20    756.71 o 
  -2   6  19      398.46      815.63    675.59 o 
   1   6  19      480.14      609.24    759.63 o 
   4   6  19      473.39      657.22    834.58 o 
 -10   7  19      840.83     1225.45    931.19 o 
  -7   7  19     1458.84     1512.94    748.48 o 
  -4   7  19       60.43      587.17    656.66 o 
  -1   7  19     3111.62     2293.14   1037.92 o 
   2   7  19     4243.28     4024.83   1221.01 o 
  -9   8  19     1774.01     2191.09   1027.69 o 
  -6   8  19       75.22      219.05    638.61 o 
  -3   8  19     2084.41     2787.64    860.84 o 
   0   8  19      163.79      178.88    788.17 o 
   3   8  19     2624.27      996.01   1019.18 o 
 -11   9  19      902.11      865.76    958.49 o 
  -8   9  19       52.53      530.45    685.33 o 
  -5   9  19     1804.63     2171.30    827.20 o 
  -2   9  19      681.07      713.34    913.84 o 
   1   9  19      593.86      273.41   1165.45 o 
 -10  10  19      538.31      622.83   1316.44 o 
  -7  10  19     6922.13     8656.14   1411.83 o 
  -4  10  19      110.23        0.00    738.04 o 
  -1  10  19    12541.00    12319.24   1797.17 o 
  -9  11  19    15140.09    16764.62   2859.37 o 
  -6  11  19     1278.62     1160.74   1472.15 o 
  -3  11  19     5495.20     6327.60   1439.60 o 
   0   1  20      577.36      463.36    484.42 o 
  -2   2  20      227.63      421.97    589.54 o 
   1   2  20      818.67     1273.35    413.47 o 
  -4   3  20     2855.05     4089.54    940.67 o 
  -1   3  20     3418.77     3260.09    858.43 o 
   2   3  20     6519.45     5402.23    988.72 o 
  -6   4  20       23.54        0.00    568.33 o 
  -3   4  20     2337.93     1462.42    731.25 o 
   0   4  20      877.69      331.94    605.76 o 
   3   4  20     9367.02     7400.35   1418.54 o 
  -8   5  20      600.21     1201.80    938.32 o 
  -5   5  20       10.31      242.43    648.89 o 
  -2   5  20     9591.82     8379.98   1137.12 o 
   1   5  20      287.98      771.09    703.34 o 
   4   5  20     3716.62     2736.10   1119.37 o 
 -10   6  20      695.74      801.14    937.44 o 
  -7   6  20       47.06        0.00    598.94 o 
  -4   6  20       13.84      361.54    643.43 o 
  -1   6  20        4.29      284.62    591.65 o 
   2   6  20     2611.17     2452.78   1082.44 o 
  -9   7  20       97.95      746.46    898.17 o 
  -6   7  20      597.56      445.60    700.41 o 
  -3   7  20     1689.17     1724.07    770.75 o 
   0   7  20     1177.71      862.09    865.23 o 
   3   7  20     2260.97     2755.24   1203.96 o 
  -8   8  20     1335.93     1698.35    971.43 o 
  -5   8  20      918.66     1954.79    791.95 o 
  -2   8  20      350.82      737.58    859.12 o 
   1   8  20       52.72       83.15    775.12 o 
  -7   9  20      252.00       57.84    701.22 o 
  -4   9  20     3915.59     5314.33   1531.13 o 
  -1   9  20      434.46      919.25    941.85 o 
  -6  10  20     1677.91      359.13    755.54 o 
  -3  10  20      721.30      563.32    795.63 o 
   0   0  21     4339.41     3836.09   1594.83 o 
   1   1  21     1416.46     1883.66    778.31 o 
  -1   2  21      538.98      423.45    631.99 o 
   2   2  21     3919.98     4673.42    983.62 o 
  -3   3  21      967.04     1133.61    735.01 o 
   0   3  21      478.86      531.86    670.27 o 
   3   3  21      945.70      758.71    692.91 o 
  -5   4  21     1288.02     1550.86    786.31 o 
  -2   4  21      436.72      276.17    615.12 o 
   1   4  21      569.53       72.93    618.37 o 
   4   4  21      242.96      917.29    887.74 o 
  -7   5  21      214.70        0.00    808.46 o 
  -4   5  21        3.82      312.79    667.03 o 
  -1   5  21       76.30      269.43    604.14 o 
   2   5  21     1790.21     2178.43   1026.76 o 
   5   5  21      525.32      902.24   1006.55 o 
  -9   6  21      116.88      497.33   1033.34 o 
  -6   6  21      147.70        0.00    643.71 o 
  -3   6  21      724.09     1145.45    719.85 o 
   0   6  21      240.38       87.55    787.32 o 
   3   6  21      294.86       88.00    810.39 o 
  -8   7  21      912.76      450.74    878.23 o 
  -5   7  21        6.78        0.00    648.12 o 
  -2   7  21      739.25     2052.20    810.47 o 
   1   7  21      641.74      640.43    929.74 o 
  -7   8  21        4.50        0.00    593.87 o 
  -4   8  21     3526.87     5408.44   1107.10 o 
  -1   8  21       59.83      287.54    886.72 o 
  -6   9  21      162.09      393.91    752.39 o 
  -3   9  21     2040.76     1947.24   1116.23 o 
  -5  10  21      104.82        0.00    810.67 o 
  -1   1  22       46.29        0.00    616.62 o 
  -3   2  22     3132.20     3023.89    987.44 o 
   0   2  22        1.34      288.87    649.26 o 
  -5   3  22     2507.14     3155.10    920.93 o 
  -2   3  22     1366.52     2253.27    835.73 o 
   1   3  22     6597.41     6819.68   1134.74 o 
  -7   4  22     4422.68     5974.59   1408.34 o 
  -4   4  22     4525.59     5483.82   1065.08 o 
  -1   4  22     3434.66     2917.02    908.09 o 
   2   4  22      455.93        0.00    582.69 o 
  -6   5  22      383.66      184.59    642.25 o 
  -3   5  22      806.72      432.95    714.14 o 
   0   5  22      258.28        0.00    592.83 o 
   3   5  22     1339.78      774.83   1002.75 o 
  -8   6  22      867.56     1652.95   1004.81 o 
  -5   6  22       79.87      109.88    674.02 o 
  -2   6  22     2304.65     2163.50    895.12 o 
   1   6  22     2108.68     1131.07   1024.22 o 
  -7   7  22      299.71      488.84    754.38 o 
  -4   7  22     4341.31     4684.14   1084.17 o 
  -1   7  22        6.92      328.12    908.94 o 
  -6   8  22      313.60      972.16    823.50 o 
  -3   8  22     2830.75     1760.94   1030.87 o 
   0   1  23     2180.27     2303.88    835.58 o 
  -2   2  23       21.92        0.00    655.67 o 
   1   2  23     2286.25     2317.85    877.91 o 
  -4   3  23     6676.21     6538.41   1182.82 o 
  -1   3  23     5050.96     4889.24   1191.33 o 
   2   3  23     6870.80     6815.06   1168.42 o 
  -6   4  23       58.38       41.15    704.50 o 
  -3   4  23     6409.70     7373.09   1226.56 o 
   0   4  23     1799.65      812.27    743.73 o 
   3   4  23     3578.90     2163.64   1138.57 o 
  -5   5  23      539.21      559.16    749.19 o 
  -2   5  23     9228.44     9317.41   1321.24 o 
   1   5  23     6434.83     5471.74   1441.61 o 
  -7   6  23      547.17      723.03    932.76 o 
  -4   6  23      378.23      144.50    677.89 o 
  -1   6  23       31.17      545.45    746.63 o 
  -6   7  23     2459.09     2140.67    949.96 o 
  -3   7  23     4747.76     4498.64   1100.25 o 
   0   0  24    17339.59    20558.24   3066.99 o 
   1   1  24     1802.86     1522.49    852.53 o 
  -1   2  24       46.37       73.44    714.24 o 
   2   2  24     2343.57     3144.93    970.68 o 
  -3   3  24     4035.85     2927.42    967.82 o 
   0   3  24     3880.69     2918.30    939.29 o 
   3   3  24     2344.58     2773.53    993.09 o 
  -5   4  24      292.85      101.06    700.90 o 
  -2   4  24     5946.13     5489.16   1154.41 o 
   1   4  24       11.82      309.18    668.67 o 
  -4   5  24       44.93        0.00    656.16 o 
  -1   5  24      840.89      718.52    796.40 o 
  -3   6  24     4776.86     4803.28   1147.74 o 
  -1   1  25    14269.49    14092.46   1584.71 o 
  -3   2  25      263.70      904.52    756.88 o 
   0   2  25      715.22     1276.09    838.96 o 
  -2   3  25      294.41      291.87    752.51 o 
                                                 
